# Supplementary material for: Multiplexed measurement of candidate blood protein biomarkers of heart failure
Source: ESC Heart Fail. 2021 Mar 28;8(3):2248–58. doi: 10.1002/ehf2.13320 (PMC8120401; doi:10.1002/ehf2.13320)
Supplement: Supplementary file 2 — Table S2. Multiple Reaction Monitoring (MRM) measurement data for all peptides in n = 406 patient samples. HF = heart failure; DHF ‐ diastolic heart failure (HFpEF); SHF = systolic heart failure (HFrEF). [file EHF2-8-2248-s001.xlsx]

## Sheet: Sheet1
SampleNumber	HF Group	DHF	SHF	BMI	lt44.4atLOD	IDAVYEAPQEEK	AGEVQEPELR	DYVSQFEGSALGK	LLDNWDSVTSTFSK	LEPYADQLR	IDQNVEELK	VLEPTLK	TGLQEVEVK	DFDFVPPVVR	TVQAVLTVPK	VTTVASHTSDSDVPSGVTEVVVK	STVELFK	DLLLPQPDLR	VAAGAFQGLR	LLEVPEGR	ATVVYQGER	EHSSLAFWK	DNELLVYK	AGALNSNDAFVLK	TGAQELLR	HGNTDSEGIVEVK	VFSLQWGEVK	LDTLAQEVALLK	TSESGELHGLTTEEEFVEGIYK	EALAENNLNLPK	GPSGPPGPDGNK	GPSGPQGIR	GPPGPAGANGAPGLR	LGLGADVAQVTGALR	GFQALGDAADIR	IALDFQR	IQVLVEPDHFK	LTSALDELLQATR	ALAAVLEELR	IGGAQNR	HTSVQTTSSGSGPFTDVR
1	0	0	0	27.4762	13.8889	795	7304	108716	63598	18444	7346	105497	26202	23564	2236	5628	4187	866	5498	7818	9582	708	2525	3264	9804	2774	2562	603	3581	0	6	127	435	123	212	10	233	0	93	551	0
2	0	0	0	25.3069	22.2222	855	9268	66916	26578	14174	3859	113727	22607	9030	1840	4668	1916	737	3263	6867	3605	540	1211	2506	8009	1451	1121	467	2745	32	7	28	603	1	384	18	242	5	11	3619	9
3	0	0	0	28.3393	13.8889	1516	7953	32239	28581	14824	2929	77958	15622	15302	1800	6171	1558	499	3023	11769	34456	353	1634	1013	4900	1231	1433	847	2344	93	2	41	676	25	191	20	160	30	146	1665	187
4	0	0	0	35.0905	16.6667	1109	5267	98627	49964	14602	6020	112629	15860	14463	1360	3718	1967	6	2127	6461	27779	554	1213	1576	3651	1287	1063	564	2104	141	20	188	448	0	195	31	131	0	82	3888	0
5	0	0	0	25.0724	13.8889	360	6242	59290	31249	10298	2920	97835	14473	19808	1181	3944	1712	635	2238	5482	1473	648	943	2798	6571	1336	1036	775	1771	89	122	18	501	65	81	40	142	1	36	10384	8
6	0	0	0	21.4525	11.1111	673	4413	40846	39896	10291	1942	103016	16140	9775	1311	5404	1965	504	3472	7424	28804	382	939	1871	5510	1294	1630	596	2961	140	9	110	355	89	416	7	0	5	57	513	203
7	0	0	0	27.8816	13.8889	844	4174	82391	51184	12562	3789	100624	16810	14522	1311	4988	2346	248	2693	6272	11061	783	1025	1983	4230	1307	1240	776	2030	151	22	148	490	0	509	93	22	65	24	8344	13
8	0	0	0	29.6969	16.6667	570	5125	86297	57826	12540	5959	58709	20312	20541	1136	5123	3182	483	2682	6714	27283	631	1347	2059	7789	1534	1817	686	1588	5	1	233	20	120	637	13	349	57	6	1379	42
9	0	0	0	22.9481	13.8889	725	5568	69735	43548	8568	3277	106674	14652	19244	1078	4122	1541	376	1580	6455	14307	646	1028	2970	6336	1003	1323	774	2303	51	117	182	296	5	125	23	247	15	37	4344	0
10	0	0	0	31.5111	11.1111	175	2249	37235	16109	8942	3711	40221	9135	9577	1043	4741	1877	388	1848	2684	15933	158	1037	1080	2810	1265	644	206	1489	37	9	75	263	156	160	0	118	4	64	1050	59
11	1	0	1	32	8.33333	947	5960	120001	67387	14426	5874	78561	24849	21309	2286	6637	522	677	2591	7943	12554	406	3107	2330	5481	1456	2301	507	2906	51	6	287	308	143	437	46	335	31	57	1881	126
12	1	0	1	29	16.6667	655	5202	39618	21300	8157	2018	77829	18329	16884	1618	3890	1081	672	3224	6416	13382	0	1524	1860	7131	1767	1281	652	1998	184	8	41	478	308	549	23	198	30	87	5103	48
13	1	0	1	23	11.1111	1104	7315	58806	43001	14908	5945	110397	12282	10237	1234	6649	1448	726	5150	8580	12016	428	2022	2094	6653	1489	1874	697	2044	109	38	42	414	71	156	58	221	22	148	1103	0
14	1	0	1	32	11.1111	644	4430	32669	38489	7850	1726	95013	19482	10045	1097	4379	2512	573	3178	8227	24102	266	574	1951	5028	1181	1381	600	1968	152	35	50	432	103	397	27	241	11	325	862	21
15	1	0	1	19	11.1111	738	5039	77985	70101	17376	3696	68864	10692	7744	987	5094	1786	768	3675	7953	27506	320	872	2214	5022	1192	1477	522	2131	312	46	18	331	12	145	31	96	70	205	521	238
16	1	1	0	25.4268	8.33333	815	7710	39823	52142	16718	2282	98262	22196	8044	2048	5445	1313	1409	9368	8749	26515	396	783	3098	7452	1488	2215	532	1719	252	50	42	465	76	261	94	280	37	82	816	0
17	1	1	0	29.3828	5.55556	1049	7405	90092	80106	24192	5035	118204	20644	11840	2257	4513	2322	915	6204	10028	5707	556	529	3419	7537	1340	1389	731	1800	0	81	70	811	54	373	50	239	0	204	3044	170
18	1	1	0	35.6082	19.4444	922	7276	54951	60944	21623	5930	122788	19261	10051	1705	5900	2119	1210	7412	9860	33828	759	877	2447	10882	1816	3002	656	2838	25	12	4	473	0	294	12	7	40	223	921	85
19	1	1	0	32.6585	16.6667	124	2775	35431	18376	6414	1166	30511	8021	3474	139	5680	1709	653	2524	3413	13666	115	927	1220	3663	714	855	31	1289	150	11	5	136	79	79	15	163	30	138	4019	2
20	1	1	0	35.4939	11.1111	758	3748	104121	62625	10383	1907	63680	18390	16652	1239	3849	1966	0	3562	6577	18324	785	1562	2072	3691	1346	2005	548	1846	296	27	70	275	75	80	35	110	36	179	14907	57
21	0	0	0	27.0903	16.6667	458	4448	106746	52175	14708	7480	74957	12820	19398	2160	4869	1166	4410	3244	6097	16581	545	2112	3886	5102	1324	101	791	4177	689	47	14	222	142	468	17	197	5	33	612	21
22	0	0	0	29.7265	16.6667	379	3544	108903	63129	12894	4347	50747	19279	7628	1787	5138	1601	2849	1997	5395	5628	123	1357	2432	5094	760	2133	375	3366	696	32	25	104	4	366	50	198	0	43	3610	0
23	0	0	0	29.2609	13.8889	414	3862	84808	62323	14281	4861	71853	5456	10702	1961	5323	1597	4800	3349	5553	15026	615	1910	3777	5808	1572	2567	569	3175	573	76	49	95	107	14	6	242	18	133	1713	23
24	0	0	0	32.3828	16.6667	717	2727	36681	13928	5357	1605	29467	18009	4572	685	2329	366	2161	1479	3719	12482	44	585	830	1615	687	957	476	955	136	60	36	302	186	103	48	6	0	138	409	0
25	0	0	0	25.9823	16.6667	611	5344	100316	47032	15169	5260	80885	14796	10169	1216	7740	1798	5957	6303	5556	11274	490	1258	2189	3152	1079	1889	247	3739	224	28	14	198	87	507	1	5	10	58	620	0
26	0	0	0	23.1718	16.6667	404	3470	114399	58256	12169	4957	54532	6050	9142	1266	4879	1695	6092	4283	4951	9118	285	626	3229	4311	1127	1444	99	3530	518	0	9	227	87	81	32	29	19	91	3181	10
27	0	0	0	26.2259	13.8889	713	2362	47049	21409	6455	2191	36455	16440	7240	513	2231	917	1651	661	3391	3363	56	542	559	1519	657	1020	427	2284	737	0	47	306	103	55	1	92	31	26	794	58
28	0	0	0	28.6264	11.1111	324	4097	52729	40235	16904	5426	67971	12074	10580	1526	4274	1417	3169	2915	4352	6551	281	1443	1967	3473	773	1866	228	4886	739	0	69	278	12	80	4	214	41	180	1284	77
29	0	0	0	23.1481	16.6667	294	4178	99439	41628	16764	7361	50846	13689	6481	1771	6029	2014	4205	2844	5339	13237	543	1091	2800	3953	867	1658	494	4398	407	0	72	179	9	106	8	7	0	210	888	0
30	0	0	0	30.3341	16.6667	277	3470	58600	45525	13381	6086	48127	11148	12112	1350	4382	1672	2173	1813	4582	3992	473	1423	2889	4708	783	411	482	5350	569	29	82	118	78	86	40	5	0	553	14	0
31	0	0	0	30.524	16.6667	330	3107	127094	68318	11371	3945	62995	24649	9269	1146	5872	1706	3567	2511	4583	5075	507	1145	2116	4676	910	1899	588	3808	215	0	69	179	9	360	30	159	15	3	452	22
32	0	0	0	37.5924	22.2222	672	4578	35769	83471	17577	1192	116442	13917	13705	2638	6924	4159	4177	5860	7069	17936	496	1234	2834	5071	1246	2894	611	1857	4	0	4	449	0	448	13	28	15	73	487	43
33	0	0	0	29.465	16.6667	506	5883	166156	70207	12900	4166	53616	14080	9215	2044	7634	2623	7257	4759	5897	7769	841	1814	3850	5657	472	1816	513	4400	671	0	11	83	172	435	2	32	26	118	843	0
34	0	0	0	27.2062	13.8889	483	3729	125914	71203	12356	5194	67648	16381	8825	1368	5799	1702	3207	2402	5069	15427	832	1023	3340	2333	794	2462	544	4863	804	25	38	217	607	357	21	69	4	439	1397	12
35	0	0	0	23.9673	16.6667	214	4453	88109	41910	8752	3143	46606	12009	13372	1411	5929	2319	4780	3768	5652	7186	473	1080	3048	4584	937	1286	505	3225	777	35	107	110	102	15	44	13	58	9	514	0
36	0	0	0	23.3553	16.6667	543	4315	51345	43712	12792	4847	61288	26295	8170	1451	5273	1090	6778	4510	5264	12427	455	497	1839	2923	726	2037	176	3437	470	0	3	230	159	406	18	241	37	10	540	26
37	0	0	0	30.4	16.6667	285	3007	75204	42562	5549	2482	43330	12145	8678	1062	4031	1532	2228	1780	3771	2684	653	753	1479	2704	727	2040	485	2356	81	34	36	145	1	1474	19	142	24	201	776	17
38	0	0	0	30.2934	13.8889	418	4720	123642	58998	11901	5825	67673	13947	8994	1162	5222	1742	4470	2676	4574	14257	289	942	3074	4449	1108	1472	463	3701	214	50	0	197	7	671	26	234	65	22	519	4
39	0	0	0	28.3786	13.8889	367	5123	122973	85271	19539	4872	83049	7989	4620	665	6325	1415	9894	7439	6013	22404	325	745	2488	3774	803	2106	331	1846	59	4	142	196	39	200	36	133	72	48	428	0
40	0	0	0	26.0062	11.1111	291	5746	80817	65764	17319	5417	63345	9835	6812	1520	462	2130	3030	2672	5792	14000	413	1047	2004	4358	754	1804	294	3627	120	30	4	70	77	417	8	125	6	262	852	61
41	0	0	0	24.6132	16.6667	1	4397	88496	59701	9443	2736	78595	8768	7117	933	5726	2301	4721	3536	6068	18336	450	1020	2622	5209	793	2072	411	4227	64	11	27	914	27	242	28	130	45	102	593	67
42	0	0	0	29.9041	13.8889	290	2859	77002	43895	13798	4387	45813	8015	6081	1074	4097	767	5382	2932	4415	13662	155	628	1601	2506	778	1770	413	2087	133	8	87	157	20	65	3	52	54	217	2	12
43	0	0	0	24.093	16.6667	441	3047	70127	44220	8933	2596	38550	8880	5392	1055	4581	1203	4467	2452	4014	12641	270	718	1818	3872	692	1109	545	3058	142	32	0	156	86	890	2	68	0	12	497	0
44	0	0	0	21.3778	13.8889	521	3036	113062	53836	17750	5957	52821	7021	5366	1274	4878	493	4010	2603	4516	17047	311	1031	1629	2876	942	1672	565	3030	168	2	90	117	17	334	24	92	28	52	618	0
46	0	0	0	33.773	19.4444	194	2138	82277	51194	8463	3578	63776	13678	11300	1308	5064	1652	6841	2443	3403	16054	262	1277	1536	4366	801	1584	1319	7944	0	143	94	0	237	180	14	4	10	4	143	2
47	0	0	0	33.1277	50	5	58	1932	1037	334	93	2781	550	178	39	53	0	146	120	178	192	0	0	73	26	84	111	32	526	2	0	0	0	2	0	7	55	25	8	24	0
49	0	0	0	27.3438	25	202	1653	68190	26547	4035	1690	28035	4013	2191	297	2341	338	3446	1519	2346	8078	74	449	615	1648	295	941	377	4630	31	10	60	73	46	0	5	36	39	5	91	2
50	0	0	0	24.7934	16.6667	220	1455	62360	23471	5142	2196	38844	5937	2246	418	3147	539	433	1618	2082	11463	125	431	1191	2880	448	658	853	4708	29	42	190	215	436	81	14	6	0	166	417	2
51	0	0	0	25.2071	19.4444	312	2901	57766	35923	6849	1486	43674	3284	821	90	3702	0	3092	2559	3823	30205	321	151	375	2535	676	1125	488	1902	61	4	5	83	170	939	3	52	2	36	57	35
52	0	0	0	29.1128	16.6667	277	4743	116787	54060	17756	9457	97310	9945	4471	1423	3849	474	5821	3847	4251	13160	610	1016	0	4465	822	1280	1078	8289	158	0	52	112	447	50	25	6	3	49	686	142
53	0	0	0	20.4452	8.33333	316	3256	116321	102750	10761	4368	76132	12759	2923	1366	5123	1685	9336	4035	4285	8014	321	757	1659	4222	879	2899	954	12546	133	9	130	529	125	200	3	3	55	66	913	506
54	0	0	0	29.2021	8.33333	356	5437	73369	65706	14323	6065	131558	19735	5383	1849	4712	1697	15925	8989	7082	25199	430	1037	2311	5293	1265	2422	1160	5780	0	16	65	80	131	190	57	9	100	68	886	70
55	1	0	1	30	19.4444	365	10674	140369	71979	36660	19111	121351	14786	14081	2634	6178	2368	7813	9535	7021	28046	1036	1040	4694	7677	1562	2413	753	4934	47	0	20	195	108	179	30	190	46	22	89	0
56	1	0	1	27	22.2222	390	6178	69846	51862	14702	7704	86833	2942	8379	1192	5843	1229	6739	5336	4235	8331	414	677	2768	5092	996	2498	623	5762	33	0	81	126	8	35	8	53	5	22	49	142
57	1	0	1	24	30.5556	600	3616	87288	32812	7952	2009	37897	10952	1819	39	3450	118	2827	2556	3443	20216	414	175	941	2325	330	636	58	4	8	18	0	271	38	176	31	10	35	0	51	24
58	1	0	1	27	16.6667	519	5591	66067	38787	23549	12152	79142	17710	4274	1016	6450	667	3595	3340	5391	21149	866	765	1525	2956	817	1647	556	2677	7	17	59	245	25	145	26	31	8	578	83	194
59	1	0	1	22	8.33333	270	4401	200227	131937	18318	10312	96577	12769	5348	1192	5418	1033	10040	4656	2992	7273	529	537	2785	4026	1031	659	720	7410	172	1	34	117	100	113	20	52	71	367	644	89
60	1	0	1	27	16.6667	437	4206	111891	70760	12023	5981	84944	15300	3225	1498	5560	1091	793	5733	5325	5449	360	784	1702	4317	1018	1532	1011	6633	205	3	1	211	85	207	25	47	9	30	252	406
61	1	0	1	25	11.1111	287	4693	120858	73994	14780	7619	66766	9012	3206	1272	4270	713	17208	5633	4503	5888	433	569	2459	1830	670	1690	964	6212	0	57	19	128	104	222	35	0	73	282	304	190
62	1	1	0	42.2406	19.4444	355	5668	78061	45578	13586	6719	108371	19991	7175	1826	5083	1367	2822	3203	4680	13254	445	939	3132	5264	869	1603	487	3329	73	0	18	99	85	11	31	5	24	709	125	0
63	1	1	0	37.705	13.8889	426	3929	146659	60463	12893	7117	79868	14818	6210	1290	4427	1404	6767	6788	5085	8382	361	646	2964	4551	1039	2034	575	3493	64	45	205	156	78	179	2	23	41	130	1656	0
64	1	1	0	28.1907	16.6667	216	7230	98410	51254	12845	8133	98958	14684	4864	2099	4760	945	7499	5493	5753	11031	1311	585	2967	5955	1112	2267	266	4212	89	0	3	244	8	57	1	0	119	381	93	25
65	1	1	0	40.329	13.8889	352	3989	54638	26681	10854	5001	72847	#NULL!	6119	1192	4326	456	3607	3349	5178	28583	805	987	1501	3710	850	1405	286	2273	61	49	1	121	146	121	39	60	0	40	188	307
66	1	1	0	23.9102	16.6667	280	4354	125044	64695	6718	3099	89191	16282	5637	1587	5927	1721	9898	4459	4841	20503	615	1228	2273	5138	1189	2226	869	9001	214	5	21	71	235	149	13	28	68	0	1413	25
67	1	1	0	37.7907	13.8889	248	3548	108556	116816	7604	3700	81441	14560	4274	1426	4111	1395	5373	2364	5509	16695	703	794	2368	3711	927	2422	993	12723	95	7	52	135	24	63	0	132	17	54	923	0
68	1	1	0	32.0924	16.6667	283	2479	86018	47824	9944	4629	52927	12304	3637	1175	4769	814	10881	4340	4115	14076	462	721	1400	2905	987	2130	650	5321	85	17	5	114	348	179	30	10	4	704	1100	0
69	0	0	0	41.2511	16.6667	381	2282	84008	28082	10440	0	17220	11241	5861	1546	4862	1421	3200	3050	4368	0	671	1351	2370	2257	75	1315	443	2924	60	205	55	0	317	65	31	112	52	0	104	0
70	0	0	0	18.0078	22.2222	297	3470	92811	47572	12517	6381	16284	7468	1903	1017	3809	856	5991	8174	4018	0	434	374	1954	1205	90	1447	461	1315	109	37	88	752	7	202	0	0	19	420	0	0
71	0	0	0	28.666	22.2222	259	3328	50693	29632	11442	7172	57713	8544	2494	1243	2624	1928	2266	2486	2424	0	411	599	2077	3882	470	1112	356	2016	0	0	51	44	59	34	172	61	0	0	123	0
72	0	0	0	31.405	22.2222	457	2424	47260	32924	8680	4883	56868	11485	3105	1120	4728	1466	3531	3005	2954	0	173	296	1907	3288	676	1090	388	3121	67	28	66	701	0	0	103	0	0	0	139	0
73	0	0	0	24.7069	27.7778	244	1654	46906	19407	7423	4017	38789	4852	1520	0	3281	0	2062	1467	2479	458	231	304	1106	1923	338	688	127	333	0	0	0	343	0	209	183	0	0	0	0	163
74	0	0	0	30.0266	25	127	1694	60545	28938	11711	6232	39486	8315	2917	951	3248	0	2625	1502	2525	2688	236	943	1263	3182	649	1209	359	2022	28	38	0	398	335	27	0	0	35	53	162	39
75	0	0	0	24.2805	13.8889	273	2320	57469	29722	11373	6271	45180	7208	4207	1351	4131	1673	2311	2299	2868	0	265	512	2455	2837	277	891	395	2570	98	22	57	0	0	55	58	51	50	93	1355	0
76	0	0	0	32.8892	19.4444	270	2291	52900	25235	11325	5632	42626	6934	2422	896	4112	535	3109	2373	3081	437	334	667	1126	2741	757	103	310	1960	21	0	42	73	55	134	30	0	49	0	748	81
77	0	0	0	31.1719	22.2222	200	1912	110039	45514	15979	8109	50516	8635	3781	1365	3367	1291	2581	3094	3102	0	481	771	1502	2132	163	1294	281	1445	69	0	84	697	309	0	44	0	0	216	0	0
78	0	0	0	26.3236	22.2222	309	1908	44467	23313	8151	4602	40336	7832	2722	881	2694	1008	2615	2527	2855	0	324	295	1463	2113	419	829	289	1059	144	0	40	56	234	0	129	0	40	31	73	0
79	0	0	0	36.6297	19.4444	249	2911	78209	33257	17173	10362	57495	18900	9062	1720	4874	3470	5011	4391	4269	0	397	1338	2475	3597	790	1911	567	3999	113	33	0	132	3156	29	442	0	0	0	793	68
80	0	0	0	30.4456	27.7778	322	2206	47309	25270	11823	6757	46575	7863	3001	614	3013	836	3117	2071	2848	0	373	484	1316	2434	330	1058	389	857	107	0	0	0	146	0	197	0	0	0	0	0
81	0	0	0	29.0543	25	235	3227	50063	25150	14393	8987	54659	14868	7928	1930	3110	1768	1727	2734	4798	0	515	1330	2876	4643	691	1707	410	2443	0	0	46	672	70	116	0	0	0	0	152	36
82	0	0	0	32.0839	8.33333	432	3924	159793	93380	17530	9935	47743	18538	16491	2327	5773	3123	9910	2804	6339	3020	427	2030	4128	7307	1240	1554	2061	6700	169	389	209	221	261	108	7	26	4	51	1148	92
83	0	0	0	25.1562	11.1111	421	4029	142134	53328	15563	6881	64026	8282	7558	1543	5286	1160	8649	4452	4929	3956	459	556	2925	4056	76	2101	387	3980	78	4	65	125	278	387	3	1	46	592	1609	92
84	0	0	0	25.4986	13.8889	213	4841	123293	85990	22062	10748	50768	12889	22472	2512	4204	3253	14123	6720	6135	4136	585	1793	3507	6490	557	1362	1380	6060	56	13	150	123	907	2	18	59	27	143	1472	4
85	1	0	1	26	11.1111	210	3396	87370	78664	8805	3845	42416	8833	6836	1275	6574	596	4340	1974	4061	2236	525	573	2164	3688	383	287	511	9590	207	4	16	75	190	254	6	6	50	749	359	64
86	1	0	1	24	13.8889	426	3184	72464	63085	11153	4242	34081	8442	6951	1289	6415	808	11041	4669	4032	96	706	503	2004	1986	222	1364	1582	7190	227	5	3	52	125	611	10	1	67	1643	1339	0
87	1	0	1	30	16.6667	234	4600	133443	78612	19798	8121	35271	11707	6714	1921	5581	987	9330	3956	7080	62	948	1349	2543	3692	84	2097	1238	7698	213	27	6	99	1	751	15	36	65	150	437	0
88	1	0	1	28	13.8889	381	3520	100511	87122	21735	8494	38635	8151	4241	1639	5868	334	7751	2678	2647	2143	825	396	2962	2434	465	920	805	7969	315	68	67	49	19	474	64	0	43	1205	654	0
89	1	1	0	35.5938	13.8889	315	3661	56937	30027	14266	6675	44397	9102	5323	1526	4015	0	4552	4047	2850	4103	884	384	1715	1928	424	1326	934	7105	421	1	12	151	128	327	27	61	0	1025	1200	124
90	1	1	0	30.4201	13.8889	318	3694	72863	62795	14711	4969	41604	7354	4581	1768	5690	1392	6608	4623	3255	3425	639	35	2266	3281	507	1633	553	5758	218	17	159	97	125	463	6	9	32	904	1307	118
91	1	1	0	43.3239	19.4444	324	2624	68395	91443	14647	4720	44330	8196	3912	1444	3570	864	22776	10314	3745	1	21	68	2334	2330	505	2917	289	5822	555	43	0	111	16	3059	17	75	166	1872	774	0
92	1	0	1	31	13.8889	272	4043	148719	96887	23710	8842	45542	8262	7618	1559	6495	1361	8839	4070	4466	61	629	573	3249	2547	463	911	1393	7416	196	34	15	153	112	225	16	24	5	934	1598	197
93	0	0	0	34.5828	11.1111	405	6412	88722	36111	21172	14344	78689	19606	6428	2090	4338	3499	2440	3179	7524	5474	724	1080	2186	4967	1410	983	575	2112	76	21	97	364	0	199	30	81	58	107	611	5
94	0	0	0	24.5181	16.6667	294	3327	102073	35458	9504	5471	52083	9561	3408	336	2219	593	3321	3346	4894	17568	374	574	964	3995	1133	694	358	1780	13	56	58	276	255	63	33	5	37	16	84	0
95	0	0	0	23.3572	22.2222	390	5034	51736	29532	14620	7675	71958	9598	1068	671	2169	702	1890	2408	4142	15695	349	470	1031	4420	570	368	278	1121	15	35	17	131	137	486	3	1	14	35	169	0
96	0	0	0	27.6543	19.4444	416	3794	34385	20667	13359	6070	56609	7724	1149	496	2009	175	1003	1538	3804	8773	211	295	1061	2703	492	214	194	1105	3	21	3	157	272	446	17	43	1	97	75	0
97	0	0	0	25.3444	25	271	3240	40448	20978	5809	2815	53255	3422	912	271	1428	113	1482	2266	2883	8887	181	65	595	2303	199	306	159	961	31	0	6	211	4	875	9	3	21	209	47	0
98	0	0	0	30.6574	22.2222	373	3862	35972	18441	8303	3646	66348	5423	915	226	1938	0	1597	2423	3530	18247	270	205	509	2851	727	334	169	1050	5	46	36	160	52	102	15	52	45	40	68	0
99	0	0	0	44.6117	16.6667	238	2907	38200	16705	4150	2585	49115	3016	843	237	1555	63	1031	1437	2752	8692	178	140	66	1387	632	270	183	701	7	54	32	77	72	204	4	46	43	91	240	0
100	0	0	0	31.1597	22.2222	456	1706	23477	9270	4037	1837	27216	2017	1470	242	871	208	1077	712	2627	6878	171	178	255	1377	297	171	385	427	1	1	31	132	5	303	21	23	8	116	64	5
101	0	0	0	20.2524	22.2222	106	3535	51305	22587	7243	3381	47197	3649	892	312	2055	23	1691	2157	2677	14691	299	75	611	2308	484	369	93	654	8	4	30	215	61	413	22	4	9	96	69	6
102	0	0	0	32.831	19.4444	441	1868	37683	12913	3690	1869	33849	4217	3750	308	1410	439	1755	1582	2563	9470	313	394	364	1432	703	490	480	862	14	65	6	227	0	54	29	0	44	67	148	2
103	0	0	0	30.7685	22.2222	290	3288	31393	15741	7905	4482	44534	6399	1263	822	1579	0	2011	2349	3476	9365	129	229	341	3685	735	248	253	807	35	77	23	112	62	345	23	32	42	42	85	0
104	0	0	0	32.8203	25	290	2168	54942	25991	10672	4293	40020	3607	1473	330	1926	0	1420	1258	2435	11379	135	189	329	1864	412	451	359	1100	32	4	3	234	90	313	7	20	5	85	32	13
105	0	0	0	36.2346	27.7778	310	3310	34223	13723	5614	2620	48585	5373	1591	593	1769	0	1932	2418	2185	11251	513	199	420	2297	760	357	254	1106	2	27	11	218	48	413	6	0	21	17	104	0
106	0	0	0	21.6857	25	247	2260	57217	21680	5555	2473	37724	3345	1232	156	1797	0	1729	1448	1815	11892	152	90	771	2811	168	677	180	765	20	5	18	148	97	17	21	0	1	54	23	84
107	0	0	0	25.7484	22.2222	285	4139	74666	27614	8232	5107	64414	14928	4649	607	2465	460	2165	2477	4987	15646	276	676	1526	5261	999	575	487	2234	3	4	35	270	93	54	14	3	12	19	112	0
108	0	0	0	32.6652	25	343	3107	70424	21424	7254	4575	42922	9822	4619	825	2498	0	4772	4081	3549	7620	151	545	1245	4479	830	1054	397	1670	52	21	19	150	20	70	70	9	2	8	41	0
109	1	0	1	28	30.5556	540	2678	22362	8610	5783	2018	18269	905	1037	32	656	0	1139	1517	1981	16131	446	6	272	1215	232	173	80	219	23	10	26	201	76	4	27	0	40	72	6	57
110	1	0	1	24	22.2222	164	3813	50032	15798	8453	5745	54192	5952	1156	310	1411	0	1621	2278	3157	12219	266	398	581	4030	935	359	227	591	4	3	38	196	226	44	34	15	11	116	136	151
111	1	0	1	29	16.6667	287	2787	30796	12359	7184	4712	44977	4406	1164	274	932	272	862	1131	142	8106	204	233	461	1584	454	322	245	666	34	23	66	208	156	148	3	5	12	306	130	0
112	1	0	1	27	19.4444	313	2225	46589	13221	4246	2965	32135	4282	1134	278	1097	0	1124	458	1828	5324	100	140	392	1189	393	159	64	1040	40	27	40	230	196	123	19	1	90	211	133	0
113	1	1	0	46	22.2222	264	5011	37222	12955	7866	5710	41942	16396	5722	1166	2451	596	5223	5157	4558	6874	158	788	747	4001	911	745	19	768	25	96	27	180	444	3	2	4	116	35	469	4
114	1	0	1	32	19.4444	144	6117	52705	19950	10626	8594	66872	13148	2517	41	1865	0	3137	2931	4487	15248	346	934	1087	5155	1127	601	164	1787	70	54	4	228	0	66	158	5	65	31	335	43
115	1	1	0	38	16.6667	243	5836	64043	24659	8435	7443	70508	20876	4752	1278	3702	1850	3271	2940	5470	11775	390	526	1382	5392	1099	597	203	1049	4	35	35	134	4	69	118	50	25	31	430	88
116	1	1	0	34	22.2222	322	3473	74158	26615	8126	5134	42108	15776	5833	970	2432	903	3917	2611	5618	4749	185	971	978	2896	955	832	462	1170	25	35	5	193	328	25	8	6	5	37	57	112
117	0	0	0	33.6129	27.7778	394	3602	34504	9997	6993	4324	44437	4644	590	22	1572	0	1175	1607	2786	20814	197	256	889	2257	651	238	194	640	55	21	11	185	23	330	9	5	4	23	39	253
118	0	0	0	30.1021	25	292	3129	20468	8399	8705	5805	42674	6374	769	0	1312	0	846	1281	2803	11552	111	264	0	2488	894	248	118	702	4	28	95	184	7	141	21	28	3	71	58	112
119	0	0	0	19.8914	19.4444	365	2347	21558	9697	10025	7036	45844	9064	3458	926	1389	924	464	1314	2365	1540	193	346	0	2330	600	203	233	780	3	6	58	104	70	154	10	4	41	73	52	0
120	0	0	0	32.2888	30.5556	279	2560	46199	21306	7595	4901	47740	5102	876	352	1364	28	1340	2731	2741	1521	79	103	0	2227	890	40	314	738	26	1	21	99	1	242	10	6	58	90	29	26
121	0	0	0	22.2214	36.1111	289	2534	35631	4251	6992	5293	53826	4838	1110	265	994	20	945	1104	2306	6633	0	172	0	1680	847	29	283	354	12	40	96	187	2	31	11	0	4	48	126	0
122	0	0	0	41.0617	27.7778	309	2379	30880	9371	6822	4839	39267	3382	625	327	1136	0	972	1654	0	7057	99	101	727	1762	519	259	57	527	4	9	3	192	1	135	6	0	14	66	170	0
123	0	0	0	27.9184	25	308	2598	25464	11250	6843	4045	45056	9268	1292	394	943	452	1104	2073	3304	5491	133	250	380	1650	770	45	154	472	5	14	47	66	0	129	4	3	22	65	582	26
124	0	0	0	38.1421	30.5556	252	2319	29272	7562	3281	2527	40159	6687	2057	470	1221	0	1124	1194	2568	5127	97	384	0	2472	462	196	134	620	7	29	92	89	107	0	4	8	14	18	47	31
125	0	0	0	23.9785	25	153	2246	28609	10252	7631	4931	62183	6643	771	368	1183	510	942	1517	2956	12488	120	212	0	2762	844	0	137	794	0	36	72	60	77	166	27	3	42	44	193	0
126	0	0	0	23.9901	36.1111	260	1867	25291	9729	5659	3942	44930	4325	981	238	1104	0	855	869	2822	14039	213	160	0	2175	364	277	0	280	26	0	20	172	64	13	8	2	1	38	14	0
127	0	0	0	30.1402	30.5556	228	1827	30495	9447	3431	2081	28366	2405	1350	258	929	0	582	741	1754	10305	110	99	345	1299	344	408	129	145	8	0	29	87	42	3	9	27	0	62	9	33
128	0	0	0	28.7172	30.5556	257	1845	44099	12040	7307	5045	45626	3205	656	204	1054	0	685	1229	1813	14333	116	48	0	2020	630	219	68	199	2	2	112	67	5	212	38	2	0	41	147	0
129	0	0	0	21.8742	27.7778	279	2361	24949	3349	4105	3186	33892	4019	1197	367	858	231	894	1282	2201	18898	148	193	0	1676	652	112	222	101	6	6	4	126	25	33	5	2	52	47	170	0
130	0	0	0	21.4472	30.5556	341	1610	27172	6123	5396	3866	39472	6803	2545	0	1060	289	1180	1274	1957	11622	70	328	560	2393	651	411	265	44	3	3	34	59	37	55	1	24	0	47	143	0
131	0	0	0	29.0318	33.3333	395	1988	21165	4569	4545	3508	28144	4233	1192	253	746	0	618	618	1617	12415	89	146	0	1717	516	133	168	101	10	10	57	38	131	45	16	0	28	7	20	0
132	0	0	0	25.0872	33.3333	255	1362	16631	4384	2929	2352	27112	3280	862	139	785	0	419	512	1687	9034	102	0	0	1122	313	0	107	151	13	25	0	191	0	310	5	17	1	48	146	53
133	1	0	1	28	27.7778	265	2060	21734	4839	6450	5543	52818	7947	1096	255	819	0	926	1583	2980	11608	0	105	0	2512	759	0	94	250	0	17	47	74	117	145	14	12	2	93	197	132
134	1	0	1	28	44.4444	351	2930	16015	2503	9296	5827	35060	3616	0	0	751	0	694	2326	2633	19162	0	0	0	2076	427	119	78	30	4	6	0	109	194	253	3	0	31	30	35	0
135	1	0	1	24	36.1111	249	2217	33075	5323	4550	3526	33121	4483	1258	223	802	0	1316	1933	1879	16649	152	142	0	1776	614	159	197	38	6	26	25	131	8	20	30	24	8	52	14	0
136	1	0	1	25	25	131	3000	31707	3738	9529	8225	43592	9640	2216	727	1985	374	1167	1472	2491	6675	53	492	1211	3925	1024	167	155	184	12	5	13	132	129	0	2	31	2	0	337	0
137	1	1	0	36	30.5556	265	3114	24481	3278	6555	5860	41011	9800	1789	499	1176	0	1973	2608	3187	13436	84	580	918	2984	1129	269	142	29	2	1	35	220	180	36	2	4	38	0	164	0
138	1	1	0	34	22.2222	264	2797	24435	3388	5016	3593	60160	6282	1036	86	1263	0	850	1530	2483	7868	76	284	0	2280	661	201	117	74	0	45	22	86	316	60	2	24	78	0	340	190
139	1	1	0	19	41.6667	463	2061	20554	1895	3797	3555	32015	5619	1364	244	0	0	530	811	2432	13539	45	266	494	2202	856	0	139	157	4	19	17	32	136	21	6	2	6	41	46	0
140	1	1	0	32	36.1111	304	2040	29473	4804	6577	4735	58196	6891	1345	0	1209	0	1047	2300	2066	18184	186	75	530	3086	703	205	173	57	7	6	72	44	2	21	8	6	6	46	22	0
141	0	0	0	29.4535	19.4444	531	5763	90810	13026	16602	10944	117061	25755	5307	926	4071	1568	1708	2523	7215	48	273	1327	2192	9488	2389	682	256	174	20	5	52	221	187	51	54	29	6	0	475	0
142	0	0	0	20.6255	22.2222	408	6520	78707	13365	18967	12838	116229	16698	4170	689	2268	517	1927	3310	6462	679	213	725	1174	3567	1284	33	321	294	8	47	0	329	123	131	1	3	12	217	656	41
143	0	0	0	28.8889	19.4444	438	4961	36010	5638	8049	5235	70395	9079	1051	317	1915	130	867	2248	4911	26039	172	348	472	4258	1021	396	260	362	3	27	2	220	48	276	50	5	2	54	873	0
144	0	0	0	36.5087	22.2222	388	5081	23895	2687	5135	3378	59666	9525	1931	940	2396	151	946	1779	3417	27114	209	598	634	3475	1173	150	124	401	5	6	46	178	1	124	19	6	34	152	912	26
145	0	0	0	32.3168	22.2222	341	6214	33619	4712	8029	4566	67589	7797	1242	300	1697	0	1476	2575	3734	25511	265	235	555	3245	847	218	76	0	1	2	111	110	2	243	11	45	3	170	92	191
146	0	0	0	24.5536	30.5556	406	4243	25074	3309	9491	5270	65546	3206	1091	189	1101	37	672	1981	2763	27846	126	58	430	1952	638	181	189	36	2	38	15	153	3	267	8	8	0	76	22	0
147	0	0	0	29.0073	16.6667	352	3896	24356	3188	6408	3369	51791	7113	1245	158	1642	194	1095	2319	3122	7501	207	120	360	3097	945	206	136	57	0	2	63	184	84	570	10	0	4	23	953	54
148	0	0	0	22.1436	22.2222	418	3471	49549	7755	8061	4371	87455	4367	1849	287	1795	290	683	1837	3231	16595	119	288	285	1996	622	343	390	166	4	6	8	200	37	0	0	0	0	100	465	104
149	0	0	0	31.0047	22.2222	344	3879	7465	7050	5695	937	70549	10759	2623	405	542	892	555	490	2862	5635	111	489	447	4459	747	206	348	213	187	42	27	190	2	10	7	45	0	78	213	0
150	0	0	0	37.3096	36.1111	351	3298	6948	1442	4206	3502	39347	4107	1397	188	392	0	285	795	2926	27210	56	48	98	1598	516	125	21	198	4	4	38	234	30	6	6	2	2	62	20	0
151	0	0	0	27.4498	33.3333	263	1174	1088	326	1968	1031	15870	1434	1904	70	148	48	72	128	1821	12431	45	57	8	527	289	127	319	177	2	0	24	169	235	0	4	2	42	0	147	1
152	0	0	0	22.5069	30.5556	387	2858	3924	543	3299	2773	48202	3919	1063	113	214	67	210	754	2408	22375	78	175	2	1381	644	0	160	7	12	0	23	84	76	37	8	0	6	64	485	1
153	0	0	0	31.675	30.5556	391	2216	2025	421	2245	1272	21914	2179	1558	47	244	12	406	365	2081	19315	14	56	100	387	422	179	321	71	0	32	2	345	122	11	27	0	11	62	76	0
154	0	0	0	31.3251	30.5556	349	2739	4402	386	6866	6085	55538	4996	1565	213	308	159	486	1205	2439	26273	21	255	73	1469	866	104	469	121	7	21	19	145	1	8	1	1	28	2	472	1
155	0	0	0	35.8689	25	555	4140	6716	834	4093	4822	59499	12411	1315	289	311	590	375	1096	2854	10655	89	491	364	2909	1038	166	300	43	0	2	40	166	97	22	13	2	0	152	804	0
156	0	0	0	26.7712	25	317	2582	4537	639	3462	3043	28381	3797	1461	115	345	82	287	534	1901	19461	39	72	58	1169	551	85	314	87	0	7	26	197	76	86	3	0	4	5	236	4
157	1	0	1	25	22.2222	352	2131	10961	3647	3338	3010	31877	4222	1659	155	485	195	647	494	2878	17606	196	213	284	1899	412	327	444	469	61	23	25	193	0	235	29	0	34	8	530	2
158	1	0	1	32	33.3333	372	1878	6424	2672	1979	1766	22227	2673	2081	106	442	359	537	213	2321	16798	32	149	94	735	449	168	522	397	1	27	11	163	39	8	0	12	5	3	39	0
159	1	0	1	29	38.8889	312	1649	4033	1494	1428	697	10974	958	1486	0	272	33	331	121	1710	10795	0	3	103	656	109	290	543	290	4	5	2	194	9	0	2	27	50	0	39	0
160	1	0	1	23	22.2222	174	2052	4276	2188	2247	2055	18415	1661	1817	130	390	109	459	300	1794	13859	76	83	132	1122	264	137	512	636	7	0	23	177	81	165	17	5	4	0	133	2
161	1	1	0	41	33.3333	327	2294	1934	475	1930	2004	17131	2205	1524	64	160	59	400	140	2652	14561	3	69	10	765	327	242	258	28	0	0	42	185	105	0	17	3	3	0	61	0
162	1	1	0	27	41.6667	349	1549	1018	480	1088	408	9484	745	1114	5	215	65	354	136	1785	8841	1	3	27	479	145	97	220	35	3	22	8	258	106	1	5	0	10	3	23	0
163	1	1	0	35	47.2222	301	1730	245	174	1307	495	9346	409	1502	3	91	27	192	24	2513	7982	1	0	3	314	156	100	337	46	3	0	2	272	21	0	14	106	20	5	7	0
164	1	1	0	30	50	315	1671	110	72	1514	285	9067	331	1918	31	40	4	364	82	3077	7039	1	22	6	340	71	23	203	35	1	0	3	234	34	18	3	55	3	12	9	0
189	0	0	0	31.0137	19.4444	706	7838	121132	85337	23437	14886	112087	28198	19107	2333	6575	2335	3904	2024	7359	871	926	3095	3845	6489	2192	2109	854	3404	0	33	73	217	96	142	0	29	0	0	1179	23
190	0	0	0	31.3767	22.2222	653	4384	39797	32596	4920	3680	111515	7885	8439	395	1796	790	1519	704	3666	0	712	757	0	1591	795	485	469	1570	0	117	46	233	673	108	0	31	0	0	3598	101
191	0	0	0	26.0938	2.77778	448	4004	168826	51386	19006	9049	85528	9434	3654	712	4982	1071	2833	2869	5756	23344	516	705	1886	1597	1030	1090	728	1889	192	647	914	321	374	0	569	522	724	1161	1366	455
192	0	0	0	31.702	13.8889	610	5819	68642	54571	14535	9250	131270	13452	12257	0	3378	2107	2010	1427	5028	1691	909	1704	1784	2577	1726	1330	794	2895	0	165	388	267	506	500	44	0	53	67	2544	0
193	0	0	0	25.9437	5.55556	487	5790	112060	99401	10780	6099	105388	16179	3818	904	5147	1387	4632	5647	429	576	517	1325	2838	5763	1058	1036	1107	3328	0	647	2578	203	0	698	1926	333	325	417	1157	510
194	0	0	0	28.5061	19.4444	560	5087	71264	49917	13654	7082	70491	8610	4270	972	3809	0	1664	1919	5501	28213	563	1266	1673	4442	951	749	649	2662	0	0	135	290	5	56	76	0	56	0	769	15
195	0	0	0	21.4249	19.4444	455	5313	92872	88511	17411	10660	66249	5045	6105	0	3100	1361	3052	3033	4985	616	352	533	2074	4068	1189	1041	797	2835	0	23	129	12	118	234	82	0	25	0	1715	70
196	0	0	0	36.0854	8.33333	74	3507	136092	42473	14624	5413	77716	7072	237	608	5165	958	2828	2669	5697	30148	404	588	1195	3219	1186	1048	409	1826	0	502	152	325	38	219	904	189	393	247	639	0
197	0	0	0	26.3702	22.2222	633	5017	84666	86586	12588	7202	116075	13716	5914	957	3973	1368	4397	5346	5786	13752	899	851	0	3802	1285	1572	536	2301	0	62	41	338	0	144	48	0	0	0	412	224
198	0	0	0	27.1209	16.6667	257	3027	130456	48559	8831	5152	65393	7383	8410	640	4045	2118	2152	1468	3426	6501	254	809	0	3359	854	874	456	2550	0	145	59	0	177	102	0	26	270	149	592	0
199	0	0	0	16.4776	19.4444	693	3440	156874	52925	10087	3170	72994	3749	2490	350	3617	237	3373	2973	4175	19497	310	346	72	1006	0	423	392	1296	76	151	0	202	376	23	46	137	0	0	351	0
200	0	0	0	37.4457	16.6667	319	3899	144587	58531	14704	9447	102703	17366	11467	0	4990	3298	5224	2963	4955	3310	396	2117	2328	5068	1703	2361	539	2186	0	79	135	32	83	150	74	0	59	0	1080	0
201	0	0	0	26.9633	25	499	6262	124025	45001	17428	7611	101454	16261	3234	1019	6925	31	2788	3775	7593	37369	395	787	0	5242	1396	1411	0	3058	38	0	65	348	0	281	18	0	84	0	131	74
202	0	0	0	33.7968	16.6667	606	5842	101334	64096	12370	8241	104903	17083	9691	1391	4646	2093	4156	3647	5713	6994	960	1193	0	4579	1213	1414	517	2738	0	0	315	293	120	0	110	0	0	244	990	183
203	0	0	0	32.0327	13.8889	395	5587	140521	88452	15801	10440	87316	38177	29849	3011	8388	5316	4781	2304	6822	2402	738	461	4626	10472	2249	2890	1275	7643	0	325	163	175	0	115	0	41	197	0	533	131
204	0	0	0	31.8568	5.55556	557	8138	74478	84344	29873	17281	121918	20250	4474	1947	4884	1479	3781	6179	8350	7295	796	1494	3282	5702	1363	1796	85	4240	1179	90	23	165	105	768	157	41	215	559	131	199
205	1	0	1	31	19.4444	461	6863	110860	69934	28725	17218	97678	25508	15070	2658	7167	2371	7891	4643	5575	0	821	1911	4567	5587	1501	149	959	4708	102	16	0	105	44	0	133	78	130	0	0	81
206	1	0	1	26	8.33333	510	7061	80523	56484	20002	12646	123299	34155	27198	3131	7697	4276	11399	6639	7891	1158	967	3001	0	5025	2206	3004	887	2805	305	156	476	599	112	0	171	122	77	35	808	180
207	1	0	1	31	11.1111	374	4739	85740	71835	14537	6909	146170	14045	8226	639	3555	842	2670	3425	6899	4153	399	2064	0	4734	1152	1265	703	4096	429	1168	147	256	632	450	1312	0	533	0	376	0
208	1	0	1	36	5.55556	516	4596	53850	45608	12067	6599	98803	11385	7931	1244	3247	584	3218	2903	4556	16301	445	515	327	3303	761	945	772	1997	603	170	0	0	231	377	799	330	60	358	1381	348
209	1	1	0	32	25	544	5921	68436	28629	13353	5603	85357	10115	2324	771	4225	0	7365	9397	6044	28424	881	509	0	2965	212	1338	318	1112	0	0	112	351	145	251	0	0	0	312	0	22
210	1	1	0	40	8.33333	457	5905	70827	68646	18166	10453	127717	20755	10706	1111	3471	27	5212	5011	5669	0	892	1131	2602	5883	2040	2104	707	2460	72	37	365	220	114	90	58	61	78	150	58	76
211	1	1	0	#NULL!	27.7778	413	7120	70426	62245	16247	9903	110617	21005	13270	2295	3887	1837	4242	3998	6845	0	1484	1243	2517	3597	1644	1985	472	4055	0	122	0	302	0	0	88	14	48	0	0	0
212	1	1	0	37	19.4444	428	8632	93459	69640	29256	19608	108329	50595	35648	3573	7734	2770	16288	11674	9783	461	868	2840	4692	8155	2646	3045	38	4065	0	0	155	185	2711	37	0	0	97	37	672	54
213	0	0	0	27.76	8.33333	369	4560	125200	110217	14870	7567	92489	8454	2927	1157	5887	1117	4715	4274	5194	0	729	637	2974	3371	877	1350	699	3422	350	52	85	144	88	646	71	0	110	51	0	51
214	0	0	0	26.208	16.6667	467	5411	178527	82597	13734	6541	84960	8466	3122	1344	4845	1391	4097	3155	6586	2320	501	537	2392	3987	1071	1342	726	3009	537	0	113	159	0	129	38	0	0	78	229	30
215	0	0	0	24.573	22.2222	326	3482	95729	68476	10179	4210	79523	7541	2633	1051	3063	0	2465	2847	4552	1256	517	772	2208	2703	1129	1086	270	3368	62	29	100	213	135	988	37	0	0	0	0	0
216	0	0	0	32.1981	22.2222	167	2780	48535	41539	12868	6329	19019	7037	1651	1264	3741	653	4572	3410	2793	0	659	553	2308	2289	287	1696	281	1674	216	0	27	196	94	586	0	0	0	61	0	0
217	0	0	0	22.7592	19.4444	457	5854	152044	101404	23197	11696	105030	10220	2827	1075	4116	1170	3791	3152	3949	585	1654	801	3509	3908	741	1228	613	3845	0	387	63	171	0	794	0	19	48	0	0	337
218	0	0	0	27.828	19.4444	263	5545	141929	102274	34348	14466	106950	10875	2288	1255	5616	1973	4810	4165	5999	12543	341	921	3056	4444	1561	1435	345	4018	0	0	56	542	83	825	36	0	33	0	0	105
219	0	0	0	25.8546	11.1111	402	3414	130934	73300	15636	7394	71245	7072	2426	1208	4242	36	2704	663	4180	18598	532	452	2196	2939	912	1341	421	3834	233	0	84	183	96	295	45	0	190	689	154	91
220	0	0	0	32.9788	16.6667	229	5275	93178	79096	17047	9391	76166	12283	3657	1958	4636	1354	6276	4813	5973	265	1366	1060	2987	4231	1055	140	399	2500	249	0	97	285	77	0	0	77	48	164	0	25
221	0	0	0	25.5978	27.7778	0	6502	112140	87455	14271	7597	98617	10058	46	1234	4862	1276	4862	4405	5115	0	493	809	2554	4291	770	1514	148	3159	155	196	84	0	0	0	19	75	0	0	0	77
222	0	0	0	26.5039	19.4444	180	4471	98568	92828	14586	7474	86682	11255	2916	1118	195	961	4561	4761	4602	0	943	666	3319	4392	1429	2001	533	3492	386	284	46	136	0	687	0	131	0	0	0	336
223	0	0	0	20.9621	27.7778	489	4988	106986	75406	11834	6446	94683	5489	2892	1218	0	1460	3486	2747	4387	1663	714	0	2399	3267	1226	1902	458	3717	0	236	48	50	0	1599	0	49	31	0	232	22
224	0	0	0	29.0884	27.7778	398	4113	122359	63975	12428	5749	60185	8448	2873	791	4456	47	3696	2880	5191	11322	521	372	0	3170	988	1440	402	2735	182	0	112	0	0	20	0	0	80	0	0	198
225	0	0	0	29.9745	25	383	5511	115559	66817	18276	8354	112929	11591	2804	1306	6745	1376	5093	4249	4632	576	996	773	3643	4260	1552	1591	309	3750	0	0	72	0	42	942	34	0	45	0	178	0
226	0	0	0	24.3103	19.4444	437	4082	117083	94089	7908	4073	88509	9373	3084	41	5047	36	2949	2562	4143	825	789	557	2298	3177	1010	1841	209	3488	163	2	117	157	0	941	65	0	84	32	235	0
227	0	0	0	38.1871	8.33333	358	4135	92912	45021	10323	4915	82068	7875	2411	531	3655	65	3967	1410	4021	5474	787	363	1738	2832	744	1191	305	2453	0	66	83	170	0	101	59	55	94	27	335	226
228	0	0	0	28.1608	13.8889	213	6298	82224	83497	16213	8936	111628	11611	3176	1088	6159	1693	5833	4370	4738	0	567	731	2292	4174	1205	2380	731	4071	230	100	0	127	156	558	0	26	0	832	181	157
229	1	0	1	33	8.33333	228	6424	134558	90950	12750	6659	94125	17792	9414	1475	6139	3058	8115	7808	7452	103	724	2201	2943	5163	651	293	483	4321	0	157	85	139	456	0	217	0	235	271	190	76
230	1	0	1	32	22.2222	369	7597	59642	83790	22439	9232	101389	7042	1971	1310	4234	35	4542	3842	5383	999	346	408	3615	3813	852	1413	285	2324	0	41	139	72	0	26	42	0	0	79	358	101
231	1	0	1	26	16.6667	418	5223	72883	30514	6858	1946	53555	1219	2040	106	1604	0	2132	1674	3122	29334	828	81	0	1502	675	54	256	934	0	181	275	250	255	46	26	101	328	0	58	188
232	1	0	1	32	19.4444	344	3864	61484	38624	9245	4079	66287	7628	1970	887	4644	0	4791	4567	4603	8907	500	666	2413	3432	891	1111	177	2957	0	101	0	472	100	341	60	0	0	0	316	45
233	1	1	0	31	19.4444	174	5316	89819	63397	17913	5662	77951	5498	1822	48	4136	0	4911	5309	5475	49915	1725	368	2733	4007	953	1245	804	1471	0	0	0	204	0	505	77	218	129	150	1234	22
234	1	1	0	25	22.2222	240	5751	100210	59884	16150	7257	74448	3044	1820	67	4244	39	5208	4578	4362	11998	934	31	1983	2883	661	1147	386	2988	0	0	61	185	40	1612	84	0	0	206	0	529
235	1	1	0	23	11.1111	249	6851	76349	75307	17103	7646	146757	11906	2611	1184	4188	55	12244	12461	5549	1291	474	587	2513	3814	1218	1467	290	1045	0	38	172	189	0	394	137	177	25	508	271	447
236	1	1	0	33	22.2222	270	4344	98886	86946	20952	9955	117659	9282	2236	168	5442	0	4268	6012	5013	5052	1080	312	3058	3721	1293	1710	0	2123	0	62	61	166	0	39	78	0	0	94	0	122
237	0	0	0	26.2593	25	367	3375	136284	75520	15419	9989	67028	21998	15561	1650	5571	4226	5845	4252	7931	0	295	1715	1124	5245	1821	1490	508	2686	44	54	29	222	21	66	0	1	0	39	1075	0
238	0	0	0	36.0156	30.5556	282	2069	57131	21799	4700	2007	36380	5364	2637	565	2525	401	1544	1363	3193	4731	147	541	746	0	780	974	288	668	0	0	0	124	46	105	2	1	19	26	1	0
239	0	0	0	28.7543	19.4444	407	1950	42771	15226	4956	1783	27702	2601	1262	356	2389	236	1110	1234	2811	4738	195	371	573	1675	533	507	236	623	9	24	24	136	0	425	0	93	0	50	146	31
240	0	0	0	26.0935	22.2222	365	2484	33044	11467	5073	1700	38959	5230	2111	519	2433	65	1313	1083	2478	6020	202	617	271	0	569	442	211	1029	0	8	0	174	92	120	6	3	48	1	85	62
241	0	0	0	33.0104	16.6667	281	3003	56465	26734	7506	2938	46465	5500	2358	461	2746	443	1054	854	3167	2928	96	414	1266	2097	605	541	188	1200	48	0	95	102	0	199	14	4	120	124	654	0
242	0	0	0	30.7109	22.2222	338	1969	60049	26989	5160	2176	45648	6346	2826	514	2109	405	1757	1119	3010	1476	142	682	500	1971	502	698	249	1088	2	8	0	236	14	809	13	0	21	144	148	0
243	0	0	0	25.3665	19.4444	349	2936	76175	37992	7109	3680	67940	6469	1642	510	3939	430	1734	1998	3920	6492	248	329	901	2953	781	962	121	1258	9	0	38	127	27	563	17	0	12	63	187	189
244	0	0	0	49.0074	22.2222	397	2160	51893	19161	6338	2548	31509	5384	1509	875	3737	203	2152	2417	3882	7279	559	409	866	2237	736	1128	192	619	0	25	2	316	160	551	23	0	4	43	59	37
245	0	0	0	24.0218	27.7778	290	1909	110528	47709	10535	5278	41744	3077	2967	501	2428	752	2213	1391	2127	4919	315	310	642	1628	749	982	176	1502	0	17	30	158	0	31	0	4	0	226	0	0
246	0	0	0	27.6786	19.4444	273	2595	48841	22920	9641	5852	52173	7958	6882	1061	3311	898	1639	1333	3210	1647	203	965	512	2470	957	1050	359	1151	127	9	33	78	0	185	28	10	39	325	1013	0
247	0	0	0	25.6941	30.5556	245	1729	23763	7688	7181	3182	21995	2106	1917	409	1133	253	831	598	2350	1556	61	229	337	1398	0	257	213	469	30	0	0	114	0	0	11	7	3	207	0	0
248	0	0	0	25.6481	13.8889	207	2069	101982	39304	17841	10178	44824	5178	4161	297	2184	878	1632	862	3053	307	303	436	774	1492	570	414	234	1394	0	2	73	170	78	391	58	0	0	392	1595	0
249	0	0	0	23.9912	19.4444	298	2469	53469	24558	5107	2075	48138	6916	3408	734	2391	257	2833	2050	3658	1894	156	449	842	1478	498	831	331	1344	6	7	0	167	0	537	3	1	0	212	1653	72
250	0	0	0	37.6378	19.4444	540	2617	54964	23744	6645	2945	34861	6404	2281	551	2345	17	1981	1647	4045	5403	273	571	701	1840	919	816	141	657	8	29	90	89	77	375	3	5	0	86	712	36
251	0	0	0	31.746	11.1111	268	2064	46937	15800	4428	1989	42622	7686	6097	583	2814	1191	2496	1447	3272	1967	257	1208	937	2470	888	689	283	982	114	86	3	168	75	66	18	1	8	210	264	116
252	0	0	0	38.5137	16.6667	532	2064	30547	14555	7553	2970	38753	8088	3542	561	2702	303	1190	798	3359	4511	135	580	140	1783	535	877	341	1326	0	0	153	287	60	127	3	0	8	313	1621	3
253	1	0	1	26	30.5556	302	1998	44112	16585	5431	2294	22702	2049	2667	272	1332	504	1217	774	2628	3894	121	428	5	987	336	546	333	756	15	0	28	162	23	0	13	4	0	46	1460	0
254	1	0	1	31	22.2222	484	2320	42229	17837	7484	4004	34327	5799	2843	588	1689	110	976	830	3033	1952	200	431	728	2133	563	459	165	925	0	0	2	144	29	0	38	9	1	153	1360	109
255	1	0	1	24	19.4444	318	1986	46779	31726	6083	3307	39437	5385	2514	371	2827	225	1596	935	3057	1634	253	423	681	2506	499	489	221	1024	0	8	1	150	0	243	1	3	99	229	1586	0
256	1	0	1	22	16.6667	474	3357	57169	26162	6562	3346	55758	6165	1871	515	3013	92	2489	2279	2754	3240	328	363	435	1983	729	587	174	759	19	10	0	107	51	974	7	11	10	67	94	175
257	1	1	0	27.0993	19.4444	451	1782	57114	25582	5089	2323	34025	3790	2045	205	1847	247	1854	1323	2986	1519	83	259	533	1461	512	726	342	649	12	0	0	155	78	501	10	0	0	62	592	0
258	1	1	0	32.4769	19.4444	366	2569	36759	20335	7607	3605	30437	6755	2323	809	2630	400	2961	2807	3685	1640	276	0	835	1940	609	616	144	903	66	6	29	280	70	90	5	1	0	67	1481	23
259	1	1	0	27.485	19.4444	287	2379	27144	17002	6672	3380	37234	4600	1916	555	1968	135	1121	735	2398	1638	197	322	802	1844	410	347	277	800	15	0	0	76	81	419	6	5	0	25	1662	171
261	0	0	0	45.9859	19.4444	460	4419	85607	44780	13634	9876	68932	26977	15731	2274	6187	3321	7548	5625	7338	12587	486	1971	2396	8179	2542	2071	727	3114	23	189	41	90	0	34	1	58	24	49	831	74
262	0	0	0	26.3764	22.2222	277	4513	95105	40097	9848	6538	61777	24142	20496	1665	4819	3074	5823	3769	7442	0	497	2975	2265	6962	1767	2085	586	3044	0	0	6	105	207	74	24	44	183	22	803	1
263	0	0	0	30.7923	19.4444	218	4687	89362	31580	11164	7063	69702	15588	8077	1039	5470	2489	4238	4239	4980	0	517	1020	2050	5647	913	1132	607	3291	0	142	28	83	282	124	1	67	37	21	2803	43
264	0	0	0	22.5722	22.2222	297	5081	156731	83790	17190	12429	116142	22789	12903	1614	6099	6326	5417	4842	6897	0	836	1102	3846	11043	1222	225	1006	4867	27	80	1	250	277	248	21	2	33	0	899	0
265	0	0	0	30.1561	25	128	2804	41487	20064	6502	3576	53701	9417	3250	843	2542	0	2565	1601	3526	777	254	604	1621	2277	750	726	168	1567	0	0	49	238	17	493	43	27	0	59	1208	23
266	0	0	0	25.8264	16.6667	259	4750	97713	42299	13591	8474	76425	25474	14090	1919	4409	2493	6138	5613	7463	0	289	1433	2665	6147	1294	1084	400	2400	0	358	7	111	83	61	20	16	51	52	376	0
267	0	0	0	31.8367	30.5556	0	2141	48804	26747	1924	2017	26039	2670	928	39	1232	57	2645	912	1477	7756	152	129	808	1197	851	449	245	33	15	29	0	141	54	520	11	0	48	102	6	0
268	0	0	0	39.4421	30.5556	0	2436	33495	30450	11079	6060	69757	14092	4636	105	2513	0	2406	1577	3971	244	586	618	1270	3093	1093	1236	234	1979	0	0	20	261	8	426	2	14	47	0	1516	43
269	0	0	0	22.2991	25	129	2444	66201	43940	5716	2774	49244	8132	3080	540	2012	998	2374	2090	2947	1813	380	320	0	2663	742	898	218	1607	0	9	91	88	1	560	2	10	11	40	259	36
270	0	0	0	25.7483	19.4444	281	4937	80863	28861	17223	10439	61305	13179	5347	1778	3164	1345	2668	2674	4313	0	0	874	2801	5158	741	437	391	3279	0	0	182	129	4	140	11	74	90	959	1429	0
271	0	0	0	26.398	16.6667	296	3158	112340	45228	7107	4704	49638	11885	7459	961	3763	2487	2704	1928	3995	7281	125	885	1277	5841	1215	1129	365	3248	37	128	5	88	169	42	0	55	1	76	566	35
272	0	0	0	32.5437	13.8889	241	2841	59270	34736	7239	3564	50727	8490	1667	626	0	112	2501	1593	3893	1769	217	442	1658	3037	689	573	193	2001	0	63	151	124	2	784	59	18	58	265	440	0
273	0	0	0	33.5034	19.4444	256	3814	87336	45427	19780	12111	69904	25078	15284	2451	4931	3088	4272	3546	6579	0	434	1375	0	5489	1601	1239	473	3976	0	70	106	227	231	0	2	171	24	122	743	0
274	0	0	0	25.36	30.5556	41	3738	71837	39832	10039	5479	79243	13533	7465	1251	3293	1580	5003	4254	4355	0	713	1048	1779	3730	1249	1172	334	1245	0	43	23	52	3	60	10	0	2	20	843	0
275	0	0	0	24.5142	16.6667	225	4401	144315	57067	17124	11457	70817	22988	15275	18	5007	3319	2912	2911	6702	0	558	2044	3677	9966	963	1409	660	4373	45	123	4	117	165	24	58	32	103	80	595	62
276	0	0	0	26.2946	16.6667	196	3777	126539	68885	9330	5988	61193	10131	6904	0	4311	1415	3788	2662	4408	0	103	753	2110	4584	268	210	553	3904	131	50	42	687	25	356	105	45	73	1071	1065	0
277	1	0	1	28	22.2222	133	2548	31303	18723	5688	2817	63957	7909	2338	639	2055	61	1552	1494	3678	0	307	404	0	1642	653	538	196	1734	12	32	65	156	49	281	7	2	4	753	1425	53
278	1	0	1	24	19.4444	256	6556	171518	92323	22882	15125	104686	23094	13730	2403	6442	2201	12433	8975	9363	0	92	1771	4681	10736	480	1755	536	4202	21	215	241	96	58	63	3	46	12	0	334	40
279	1	0	1	21	22.2222	291	3292	73100	33854	10705	6527	62329	21949	13873	1240	3861	1628	5628	3939	5184	0	225	1282	0	4592	1052	1062	317	2198	195	5	44	141	88	35	10	6	92	269	805	10
280	1	0	1	27	22.2222	428	3642	83637	22955	11457	7509	68740	21993	8777	1403	3790	2198	2433	2818	6107	5869	259	1527	1976	9703	1547	942	220	1400	0	47	0	388	227	0	5	54	20	7	0	77
281	1	1	0	20.4835	22.2222	236	3863	88694	15924	12560	8565	81401	19804	4560	1646	2526	438	3749	5500	7449	0	109	1845	1712	4697	1334	630	167	553	0	146	0	385	388	0	21	73	0	22	87	34
282	1	1	0	32.6382	25	345	2577	67097	13069	13251	9192	74018	24810	8076	1185	2249	2782	2158	2558	6645	0	193	55	1058	5688	1347	723	229	641	0	0	129	610	24	35	4	116	6	8	1559	1
283	1	1	0	32.5519	19.4444	209	4004	91768	18458	12461	9734	68401	22128	6821	1585	3932	3577	2449	3085	6057	2675	162	1142	1306	6397	1540	806	199	1043	0	35	95	364	1	140	30	40	0	0	607	50
284	1	1	0	36.9456	30.5556	140	1802	32931	6118	3061	1729	54344	8215	4194	393	2037	1024	937	1239	3151	8302	217	716	0	2393	896	369	0	667	0	39	0	388	239	45	0	0	0	54	0	0
309	0	0	0	27.8705	13.8889	726	6718	157090	74081	14716	8464	77591	44004	58390	2922	11417	2609	24185	9406	12924	0	650	2107	3942	7549	2051	32	1711	2282	252	33	127	412	96	551	37	77	115	170	257	33
310	0	0	0	25.3069	13.8889	665	6738	90891	67382	12549	4971	102923	16388	10230	1816	5865	1065	9782	6480	8118	0	1564	1229	3686	4215	1519	2696	855	4121	0	0	54	377	167	387	62	0	115	1898	251	0
311	0	0	0	23.7387	13.8889	1099	5744	144933	59151	13524	5314	100433	15374	14330	1352	6422	1463	7363	3780	8292	332	844	1166	3109	4021	1143	1921	827	3583	813	0	20	347	205	227	0	34	78	92	299	33
312	0	0	0	30.6939	19.4444	1207	8687	73738	36371	16131	5383	75603	15054	6910	1638	6017	22	5478	3673	9903	2489	932	991	2850	4901	1390	1628	803	3118	0	0	23	357	123	551	24	56	24	1327	184	0
313	0	0	0	29.4922	16.6667	768	5546	134114	52624	11525	5519	82326	11956	6537	1251	5250	1290	4552	3094	7661	7760	731	733	2015	6022	1457	1791	849	3160	0	0	107	382	135	1082	71	0	45	0	0	67
314	0	0	0	26.4552	22.2222	809	3349	44042	18069	5259	1585	38835	3745	4159	576	3236	0	1725	1238	4433	12182	183	248	706	1259	743	811	378	909	162	0	0	305	70	0	0	0	0	293	492	0
315	0	0	0	30.0808	13.8889	814	5423	70609	42695	15222	6515	76544	10877	8330	124	4080	1024	5485	3649	6783	9142	315	652	2325	4051	1273	1593	740	2019	364	0	0	160	72	165	81	174	44	829	0	29
316	0	0	0	26.7012	25	827	4781	34199	13383	8581	2034	27785	2442	3721	64	1981	0	2180	1123	5588	24116	261	82	1136	1581	513	20	369	308	0	0	32	164	256	132	41	47	27	116	73	0
317	0	0	0	25.2764	8.33333	838	7954	211376	100864	44024	22747	142263	42508	23850	4322	12351	5050	15857	9497	13395	43426	1048	2820	4701	13188	3901	6153	1149	6879	0	51	95	262	0	17	65	234	108	142	449	101
318	0	0	0	31.6051	13.8889	833	8002	116277	61938	31431	8751	107879	8717	4700	255	3473	476	3020	2724	9175	56134	811	285	2881	5835	995	1315	623	2149	0	0	139	492	234	351	76	60	0	32	126	0
319	0	0	0	24.5313	13.8889	588	5499	122936	65751	20778	8854	126700	16820	6651	1112	4767	2267	3120	3078	7909	9327	566	637	2306	5563	1691	1392	427	2368	0	0	197	270	165	72	94	105	33	0	219	0
320	0	0	0	30.5544	11.1111	892	6935	123417	47832	19809	4422	60608	4129	3357	184	3622	159	151	3436	6169	69400	377	104	1188	3163	710	484	0	214	174	0	53	529	403	67	282	37	119	130	192	0
321	0	0	0	34.0501	33.3333	556	4902	61193	20018	21412	7036	76484	7117	3095	61	3908	0	2	3086	6368	34618	270	449	1240	2680	1034	869	0	179	0	10	46	348	367	0	42	0	0	11	60	0
322	0	0	0	24.4628	19.4444	431	4667	137343	31893	13677	7685	64054	10888	7471	1433	5572	1327	5166	3962	7076	30110	235	1357	2807	5983	1656	1046	479	1928	25	24	21	188	127	53	32	133	42	38	56	31
323	0	0	0	28.1315	36.1111	684	3617	21100	8403	6869	954	17950	2430	2386	154	882	0	1239	802	5244	24735	122	0	0	1275	6	245	245	66	35	0	48	344	43	122	56	19	6	7	0	7
324	0	0	0	29.7924	27.7778	753	4949	85578	24537	10248	3487	93156	6422	3604	648	4003	0	1860	1737	6553	25449	304	643	1425	2949	1046	29	127	371	0	43	0	367	294	0	22	36	57	0	94	0
325	0	0	0	26.2976	27.7778	691	5600	78823	13364	10149	4935	63420	16050	4567	986	2861	1817	1907	3079	9313	28645	137	943	1442	3884	1925	706	384	750	0	0	47	481	302	27	0	21	30	0	0	0
326	0	0	0	20.4787	27.7778	712	7420	148038	29759	33028	16461	127222	26754	7807	2446	8391	1860	10545	11210	11665	46152	605	1915	3522	11266	2947	1803	559	1621	0	21	39	226	467	0	0	48	0	6	0	0
327	1	0	1	39	22.2222	703	4965	68953	10042	15259	8447	65709	20248	3971	1522	3357	1792	2043	3981	10644	31082	188	1316	1593	7316	1860	679	416	520	0	0	0	239	173	0	50	75	0	41	34	0
328	1	0	1	29	27.7778	874	9750	125669	25419	46873	23057	119787	17291	4954	2844	6631	1621	6314	9055	11203	46636	443	1409	3202	9413	3166	1320	7	801	0	0	0	339	465	34	0	13	8	0	54	0
329	1	0	1	18	33.3333	521	5358	25134	1997	10598	3164	28803	2680	2937	44	1195	0	1193	2032	5917	41691	120	46	609	1239	389	49	369	0	34	0	27	276	150	0	56	0	0	80	75	0
330	1	1	0	33.3714	25	924	6509	81925	15924	18260	8162	92418	11116	3708	1372	3513	0	4256	5080	8104	51692	757	507	2849	6147	1916	1191	162	302	0	41	116	292	287	17	0	78	0	0	0	0
331	1	1	0	35.67	19.4444	799	10487	148568	25402	38691	20737	125682	36874	7374	2987	7994	2962	4349	6979	12382	20921	520	1805	4291	12119	2370	0	519	1118	0	0	142	316	291	110	93	0	161	0	32	0
332	1	1	0	31.6416	27.7778	501	8548	50077	6206	17728	11201	106219	17521	2819	2448	4521	2388	3981	7641	9614	37235	82	1523	0	8268	2139	623	256	369	0	0	130	224	121	0	0	34	34	42	0	0
335	0	0	0	24.3592	25	0	1443	40826	17936	8605	4881	36952	3854	1108	382	1921	174	1757	1237	1463	17140	256	362	1109	2037	587	467	151	1230	15	4	37	0	299	210	18	4	85	7	153	3
336	0	0	0	25.3759	16.6667	7	3085	92536	34990	15445	6936	69313	8651	2530	944	3309	525	2610	788	2763	7690	208	668	1843	4190	1142	1176	254	3087	229	18	0	164	64	350	14	23	86	68	1556	4
337	0	0	0	28.2553	22.2222	46	1400	56472	24252	4984	2286	50470	7814	4036	707	3460	517	6282	3439	2726	9299	346	1101	1517	2608	714	1138	40	1595	169	12	49	97	96	369	15	8	198	43	1361	0
338	0	0	0	24.315	13.8889	109	3512	100565	46506	8533	4396	91559	9189	2991	837	4299	1412	193	2315	2676	1775	747	857	1355	3853	1019	1479	210	4554	0	56	65	104	139	417	46	23	210	39	306	0
339	0	0	0	30.0402	27.7778	33	1062	53131	23233	6026	3281	35025	4835	1376	386	1970	200	1615	999	1106	10955	79	206	628	1799	669	778	120	212	0	0	21	77	10	207	8	22	6	0	1154	27
340	0	0	0	23.1882	19.4444	97	2163	106218	42106	7351	3321	57364	7805	3951	597	3385	589	4335	2708	4166	6683	280	804	1603	2917	1154	1150	617	2056	177	4	32	98	2	401	1	9	277	0	140	1
341	0	0	0	28.8407	25	0	3830	91600	49302	15307	7249	89833	14353	3693	1421	4363	1020	3417	2288	3636	23361	409	48	2159	5045	1193	1183	184	2440	201	12	82	248	41	482	0	14	36	1	1728	47
342	0	0	0	22.2727	13.8889	128	2617	142538	68313	14835	6479	70842	8497	4313	826	3678	1325	3325	2419	2904	13492	542	419	1327	2712	594	1208	466	2819	351	33	39	167	152	396	45	85	1	6	2375	84
343	0	0	0	27.0163	19.4444	54	3778	146998	51839	15356	9398	104064	25130	21017	2108	7250	2770	8808	4775	6085	4012	340	2636	3458	4469	2273	3412	872	4101	44	0	42	122	106	34	76	41	0	52	1228	0
344	0	0	0	28.3443	19.4444	0	2094	116409	54682	15996	8239	117115	13058	6654	999	4094	2004	3923	3335	4087	21044	545	738	1616	4774	991	759	342	2143	2	4	46	110	363	133	47	98	81	0	2515	49
345	0	0	0	27.3008	8.33333	71	1574	75889	37396	6048	3024	62474	12592	14162	706	3926	1854	3805	2120	3466	12872	306	994	1887	3608	1056	1535	402	1572	273	72	74	256	205	304	34	48	262	61	2814	3
346	0	0	0	30.1562	19.4444	37	2607	127144	42775	11551	7929	70441	18323	12645	1511	5038	2738	4165	2274	4279	9244	300	2086	2498	7812	1861	2038	477	2348	24	3	68	148	184	35	2	39	194	82	1458	0
347	0	0	0	28.5813	22.2222	26	2658	98315	42504	13022	5961	66268	10827	4534	1000	3067	390	4015	2859	2744	4599	563	503	2266	4889	882	1048	410	1492	0	20	13	304	143	646	19	58	4	3	1551	6
348	0	0	0	27.7344	13.8889	102	3599	187988	86859	34845	22693	132954	33603	38859	2382	7800	4599	6613	3395	5993	9705	588	2350	4665	9036	2027	3398	843	5688	8	83	69	119	682	132	15	11	93	41	1596	2
349	0	0	0	25.468	19.4444	17	1927	54378	20737	7489	3435	54478	7714	2741	675	3231	443	1427	1044	2267	15146	205	1134	1307	3289	1020	1093	143	1244	0	11	94	0	358	261	15	27	298	610	174	0
350	0	0	0	24.1314	19.4444	0	1683	91700	45889	6213	3650	75851	11377	7330	603	3167	1324	2744	1905	3076	15988	407	504	1260	3329	939	883	349	2509	0	6	70	165	134	227	21	11	58	0	3187	7
351	1	0	1	33	27.7778	27	2070	41250	6811	4555	2340	63869	11917	1630	603	2446	1081	2306	1996	2530	13947	67	849	710	2282	793	482	36	121	0	28	32	43	295	332	2	0	2	20	1259	64
352	1	0	1	31	22.2222	98	3136	69044	11631	10892	5800	91111	10964	1075	776	3531	614	1617	1869	3054	9429	327	745	246	2544	934	64	67	93	42	8	0	67	237	385	25	2	0	38	467	46
353	1	0	1	26	33.3333	10	2946	27838	3902	4475	2665	58557	6280	581	1010	1523	220	1223	1704	2166	20645	226	497	730	1313	788	234	11	10	11	22	53	148	10	1097	22	23	4	45	35	2
354	1	1	0	27.0649	27.7778	20	2656	47177	6036	14172	10649	58437	13774	2519	980	2817	1827	2512	3821	3301	14070	101	881	868	4225	1147	250	0	280	0	1	0	111	178	9	23	130	21	0	893	3
355	1	1	0	25.0399	13.8889	64	4294	76964	14444	34189	17071	82789	12724	412	1071	3348	58	1826	3139	2952	38604	385	373	1259	3928	1189	545	0	69	0	2	55	65	1	522	84	66	59	961	1216	5
356	1	1	0	25.0122	22.2222	67	2928	50021	8352	9762	5589	73490	10222	1754	568	2768	352	2771	3736	2407	19300	151	532	893	3583	615	150	56	6	1	0	58	58	19	163	17	2	0	69	245	22
357	0	0	0	25.3815	25	79	3189	26355	3976	7928	5984	70704	15593	3902	1233	1814	606	1890	2468	4101	15280	41	957	1277	4406	1289	411	78	169	9	18	0	5	225	19	73	95	43	7	824	34
358	0	0	0	30.6366	25	72	2420	55025	9316	7563	4818	77321	8336	2928	664	1730	1260	2702	3625	2284	6784	275	453	741	2617	903	286	58	3	0	8	83	56	334	19	43	6	0	1	1619	0
359	0	0	0	25.4341	22.2222	22	1134	56684	20647	2169	1070	18835	4395	1741	331	1087	402	2766	439	1296	7711	67	399	946	1432	556	500	265	770	169	4	1	54	313	72	15	0	30	0	948	42
360	0	0	0	27.6742	13.8889	0	2012	153830	60959	12135	6492	32626	16570	19756	1304	2966	2287	5945	1332	4417	6791	256	1436	1610	4541	1779	164	685	4916	134	19	78	156	253	93	90	65	0	9	279	0
361	0	0	0	30.4255	25	0	885	54762	23525	9090	5650	60588	8477	10664	716	6480	1768	5753	2314	2393	7879	258	1260	1014	1912	859	4421	153	2150	74	24	3	0	309	64	17	5	18	37	264	38
362	0	0	0	43.9575	25	0	704	43278	17560	2650	1121	27842	4316	3549	517	3338	603	1389	2523	962	6344	65	302	681	1213	545	1859	127	219	104	0	1	0	64	74	5	29	9	25	136	1
363	0	0	0	25.4603	19.4444	57	1434	93197	35400	2951	1657	20523	8810	9873	551	1261	1807	6094	622	2835	8237	302	1192	1898	3721	954	903	510	2739	25	4	5	90	125	85	252	2	0	0	370	2
364	0	0	0	29.6786	27.7778	37	2151	118944	53748	6279	3059	37593	8200	8183	671	3830	1127	3300	2864	2593	11801	292	1212	1114	2329	842	1725	369	2993	342	0	13	69	48	141	31	49	0	48	0	27
365	0	0	0	38.2772	25	28	2022	157375	58021	12549	7072	37629	13523	15959	1664	4278	2352	3383	1769	3117	3417	354	1599	2852	4975	541	2004	888	3216	222	2	78	112	49	4	3	37	6	10	256	0
366	0	0	0	26.9557	13.8889	89	2164	104996	37029	11026	5628	40846	14461	13424	1168	5025	3959	6966	1480	4439	12653	286	2519	2644	4221	1266	2419	609	3213	0	2	8	118	147	61	204	16	121	5	721	56
367	0	0	0	23.2434	25	10	1415	98406	45539	7334	3721	49344	5348	1452	553	5446	332	3147	3781	1637	13540	474	492	1790	2351	555	2318	364	895	149	6	51	12	83	63	8	30	17	0	15	28
368	0	0	0	27.3088	13.8889	72	2497	87125	39889	10366	5382	50653	15131	12777	1296	3818	2737	5236	1742	2817	4359	430	1318	2289	4190	1048	1185	581	4686	175	2	0	54	589	186	37	67	275	24	889	5
369	0	0	0	29.2446	19.4444	19	2488	172920	68490	16844	8934	55030	18019	19229	1525	5544	3521	6340	2466	4192	14218	241	1969	3629	5232	1216	1863	639	3692	73	21	84	1	146	0	21	137	240	6	748	0
370	0	0	0	25.6538	19.4444	77	1175	79195	40322	4836	1879	60359	7237	2157	591	6559	441	3832	2970	2694	9032	257	400	1324	2254	742	3226	341	2430	0	2	50	5	58	97	24	18	180	19	756	2
371	0	0	0	27.5509	27.7778	0	1307	116366	53509	6345	3952	48276	11699	12663	998	4285	2002	3537	2059	3285	3224	265	1567	1643	2724	1092	1959	492	2959	0	13	0	11	150	0	41	50	12	1	1270	0
372	0	0	0	25.3493	16.6667	0	1679	147362	61191	12543	7204	46709	13610	12420	974	3861	3089	8311	1885	4079	4997	154	1722	2471	4035	1431	2453	650	2222	131	21	147	67	715	0	15	108	342	36	871	1
373	0	0	0	26.1878	22.2222	38	2043	127869	64758	10462	5934	54661	6781	9459	887	5561	1729	4532	4499	2673	7124	474	1216	1738	3226	789	2241	544	2455	290	1	0	0	411	0	4	50	348	47	1553	3
374	0	0	0	27.2653	22.2222	0	4118	159383	66696	14716	8227	58196	14764	11186	1797	3488	2655	7691	2021	6067	0	522	1985	4780	7323	752	1949	1053	5467	0	13	125	357	323	4	5	40	663	18	1008	102
375	1	0	1	28	19.4444	45	1742	65102	33236	9424	4498	80477	8427	3998	1084	6077	252	3272	3806	2203	4714	488	977	1469	1987	582	2345	211	2217	131	41	0	20	144	153	19	47	133	9	1764	110
376	1	0	1	27	25	145	3209	102914	51740	14829	5973	55800	9195	1470	0	3836	950	7723	1777	2788	7265	232	697	2411	2885	838	1366	334	2623	0	68	38	97	0	973	6	0	2	39	1544	0
377	1	0	1	35	27.7778	4	4462	118817	46498	24770	14437	72752	16546	9693	2998	4522	38	9380	4262	5947	1394	743	1759	2905	3807	1605	1669	408	4540	0	7	40	0	0	7	55	141	371	21	1049	1
378	1	1	0	27.9954	19.4444	0	2439	116908	49574	9152	4963	64126	14899	14511	1222	7953	1352	6779	5803	2911	11325	388	1107	2286	2279	1158	3161	414	3081	0	6	53	133	478	0	14	58	2	2	1060	54
379	1	1	0	28.0992	19.4444	34	1793	191530	74468	10215	5993	49243	18796	16514	1069	5113	738	7591	3646	3977	3129	518	918	3240	4789	960	2153	823	3314	0	353	47	435	137	116	26	113	15	39	636	35
380	1	1	0	30.6464	19.4444	125	2420	123995	46230	15799	9479	58552	11834	8366	1331	5674	3326	6668	3876	3381	12721	136	1307	2512	4339	1226	2896	748	3156	130	1	35	150	57	0	13	0	370	0	959	0
381	0	0	0	41.142	16.6667	0	2346	113685	57542	14729	7450	53919	19120	12858	1674	4803	2180	4964	4404	4625	7280	593	1862	3555	4974	1047	1676	693	4836	0	0	3	443	80	360	49	104	54	21	2112	60
382	0	0	0	25.4569	25	20	1252	111079	57316	6412	2702	52416	8858	4124	968	3794	1899	5368	2665	1644	2191	189	439	1066	2862	399	1081	380	1499	0	0	33	221	130	90	33	36	7	2	228	0
383	0	0	0	31.9311	22.2222	4	2080	93182	57034	6096	2200	56727	8988	1027	810	5170	444	6420	5039	4136	14224	191	234	14	2604	1058	2057	123	1375	131	4	2	2	181	4415	4	24	103	2	531	109
384	0	0	0	21.6041	27.7778	2	1064	69015	40544	7753	1918	34276	3207	210	272	1965	134	2111	1126	1304	10377	128	0	1108	1347	255	727	98	87	2	0	51	104	15	1239	58	6	7	3	36	0
385	0	0	0	29.4214	19.4444	30	2409	79696	36363	11892	5755	46081	14199	12544	1032	6142	1527	6392	3091	3603	10936	519	1322	1767	3007	1050	1697	386	3034	0	33	23	512	29	386	21	9	94	1241	854	59
386	0	0	0	28.2553	22.2222	34	1629	95923	43609	10536	5175	51209	12617	9688	1083	3687	1965	2745	1410	3077	12660	405	1561	1675	3130	879	2027	646	3127	605	71	3	522	44	262	4	39	0	31	213	13
387	0	0	0	32.2715	25	41	1623	56871	26922	5851	2691	38532	9050	13196	712	3253	1094	3066	1449	2027	10723	283	754	1204	1812	835	1656	325	2372	1239	0	18	608	9	158	8	1	23	6	684	0
388	0	0	0	26.9372	27.7778	32	1942	62506	47285	8386	2827	39955	5544	716	787	4214	106	2124	1782	2434	13325	302	365	1207	2104	679	1755	2	712	8	0	6	0	155	55	10	27	26	16	348	62
389	0	0	0	29.8941	16.6667	0	2267	82451	60367	10869	5581	66996	9250	2559	1061	5408	1374	4495	2702	2933	3476	828	592	3040	3652	806	1948	297	3687	388	61	29	306	0	279	14	2	75	57	461	0
390	0	0	0	27.3246	13.8889	23	2605	81386	46177	8212	5064	47387	20281	17266	1831	7266	5675	6923	4237	5242	3157	508	1976	2595	3961	1245	2166	620	4348	261	138	3	1351	107	59	54	5	48	294	220	40
391	0	0	0	28.2397	16.6667	40	2590	79830	54030	13277	7488	53971	10056	7548	1189	5266	333	3381	754	2600	3497	836	848	997	2521	858	1744	360	2776	278	21	55	246	115	82	20	20	23	473	226	27
392	0	0	0	49.6908	22.2222	0	3035	120109	79487	26290	9408	66991	6202	86	704	3806	19	6374	5354	3917	25560	611	246	2663	3474	736	2237	80	254	0	0	85	9	0	92	6	3	113	102	128	131
393	0	0	0	27.968	19.4444	48	2876	145709	87748	14692	9405	61137	12424	11749	1519	7363	4453	6893	3381	4588	11646	492	1417	3325	5943	1145	2491	855	3943	42	293	93	664	68	173	13	0	30	10	1101	0
394	0	0	0	27.5342	19.4444	72	1327	80926	52683	9152	5608	31385	6778	7112	776	2689	2408	3056	1519	1602	11310	256	864	831	2290	813	1502	398	1817	646	15	34	440	9	153	20	0	0	294	847	0
395	0	0	0	25.3835	19.4444	0	3309	158270	105523	13905	7878	76171	13663	15629	1521	6451	4701	8123	4213	4810	81	631	1263	3998	4795	1358	2888	869	2152	449	254	0	979	48	151	52	4	0	0	1077	0
396	0	0	0	17.5769	22.2222	26	2446	133447	93772	15346	8844	67213	10526	10850	1188	5771	3371	6111	3872	3649	14735	818	1123	2890	4252	1350	2232	554	3477	391	2	0	130	0	166	43	33	15	53	1105	0
397	0	0	0	30.1289	19.4444	56	1875	97023	51239	7978	4570	39970	11131	7579	994	4868	2864	3252	2020	3065	8401	46	1504	2441	4294	1085	2050	395	2710	53	275	1	0	71	65	0	87	2	7	219	0
398	0	0	0	28.4714	22.2222	0	3995	55765	43616	14825	5929	69008	8103	848	1402	2536	296	4126	3190	3772	19475	565	684	1526	3251	1006	1816	64	1929	67	39	0	203	0	382	18	30	25	292	0	64
399	1	0	1	26	16.6667	0	2548	80044	47433	14418	7291	67114	6470	5974	909	3007	737	4246	2646	2059	22540	422	700	1040	2299	916	1550	490	1982	685	92	67	439	182	56	46	1	7	13	132	0
400	1	0	1	25	19.4444	37	2532	59653	43758	10427	3587	49472	8595	1826	1105	6091	549	6315	4499	3442	8411	283	662	2275	2847	684	1807	61	606	114	77	7	509	0	379	46	2	61	242	0	34
401	1	0	1	31	16.6667	0	2907	51372	34079	15503	8082	52101	7407	7560	1327	4849	1540	5648	3118	3334	19302	314	1142	2147	2027	1048	1627	608	3732	384	70	26	509	64	84	8	2	102	6	189	1
402	1	1	0	28.1726	16.6667	40	2463	78485	37321	12952	7078	46046	14403	10472	1856	4685	1650	4066	2078	4081	17402	499	1041	2391	4260	1311	2198	578	4038	188	168	0	555	5	152	5	111	17	78	832	2
403	1	1	0	26.5557	30.5556	0	1718	63498	25405	11722	3256	17253	2327	132	0	2154	1	2481	2636	2037	21729	345	0	1413	1886	288	551	16	50	9	21	76	91	359	65	6	0	8	72	144	0
404	1	1	0	23.2158	27.7778	24	1824	50696	29901	4194	2087	70244	6359	5849	507	2795	1544	2671	1781	2261	10456	431	607	1071	2208	583	1246	276	1877	0	6	41	5	157	73	6	46	5	0	1023	0
405	0	0	0	33.3436	27.7778	36	850	54799	36689	4703	1381	47534	4365	51	327	3012	184	1633	1096	1425	10355	244	101	1088	1715	319	509	51	954	0	5	26	1	121	151	3	8	0	63	0	0
406	0	0	0	28.9256	30.5556	19	814	45310	29296	7239	2505	40407	4746	24	699	3516	202	1977	1317	1291	11683	275	152	716	1620	308	603	39	1150	0	5	0	0	44	108	7	0	97	18	98	62
407	0	0	0	36.0054	25	37	644	57652	31316	5229	2343	37791	7649	660	799	3000	588	1883	1436	2070	8917	232	593	799	1787	360	1221	258	1314	0	3	7	409	119	1562	7	1	0	103	44	21
408	0	0	0	25.73	33.3333	31	1017	54442	36597	7325	2431	61934	6329	101	479	3983	213	3107	2778	2355	14675	144	399	1465	2113	334	1137	3	477	0	2	2	40	174	16	6	2	2	28	37	53
409	0	0	0	26.4264	22.2222	20	618	77714	38841	6756	3179	43139	4269	172	139	2508	1013	2183	1462	1930	10323	201	196	1397	2254	571	737	127	709	127	0	3	5	1	396	4	61	39	100	100	0
410	0	0	0	23.7118	38.8889	1	1412	85302	23677	9297	2279	31555	1618	13	77	1776	163	1487	1690	1659	17793	321	6	647	721	105	96	8	66	5	3	2	0	6	1147	10	38	40	2	19	92
411	0	0	0	21.5561	30.5556	22	709	70213	42695	7968	2577	41499	4742	79	351	2593	600	2238	1612	1408	9804	204	46	918	1718	258	55	43	991	0	6	7	112	245	95	2	0	1	30	78	46
412	0	0	0	34.5395	19.4444	5	2757	109232	70537	13884	5487	66042	9296	1322	1467	6736	676	6736	1860	3482	14283	592	755	2474	133	1248	3544	380	3475	313	6	3	0	71	1142	8	12	11	65	1226	346
413	0	0	0	36.1006	47.2222	1	880	16529	3012	5975	1904	16581	1553	0	32	633	3	379	620	1280	16814	59	24	585	831	124	58	44	0	25	4	29	0	156	47	2	52	0	27	0	31
414	0	0	0	26.5723	38.8889	57	1528	9840	3169	5100	1894	13883	477	0	60	234	46	360	666	761	25804	132	25	291	506	173	110	0	39	5	0	34	0	74	482	10	9	6	44	114	0
415	0	0	0	27.796	36.1111	26	2390	26890	10361	7018	3181	45764	5736	0	950	2255	567	1158	1998	2684	19453	102	0	1130	2668	733	415	5	64	26	62	40	0	0	448	2	28	11	64	42	0
416	0	0	0	24.4646	41.6667	0	609	14740	4280	2558	1361	22395	2935	44	281	505	230	345	460	1106	9434	22	111	245	510	0	177	0	170	0	2	3	84	0	36	2	91	0	3	31	0
417	0	0	0	27.1005	41.6667	50	963	6443	2206	3025	1033	14102	637	0	64	489	90	335	434	766	14201	74	46	152	536	126	84	0	50	1	3	1	11	34	44	2	0	3	43	33	0
418	0	0	0	26.0604	58.3333	4	870	3059	466	2778	1125	5664	266	9	0	102	0	93	302	412	12207	24	0	0	144	68	22	103	2	4	3	13	5	30	34	1	0	25	0	10	0
419	0	0	0	29.8735	58.3333	7	424	3770	1727	1557	689	3753	278	13	0	178	0	43	95	372	7662	21	1	143	209	69	0	2	43	0	6	24	0	50	0	5	26	0	1	0	0
420	0	0	0	27.5652	50	22	571	7204	2600	2133	1168	4345	621	10	32	373	89	270	496	738	6528	5	25	207	374	132	128	0	132	4	2	7	3	1	30	6	4	0	0	4	0
421	0	0	0	28.2813	47.2222	7	284	3569	1696	1235	565	2994	219	16	0	111	87	156	122	233	7324	0	14	111	196	72	92	49	111	5	1	11	0	4	23	0	1	0	5	4	346
422	0	0	0	27.6444	36.1111	24	1276	27412	12573	5978	3567	28326	4837	115	220	990	291	1517	1376	1507	18713	42	307	565	1513	736	407	70	362	6	7	43	0	4	63	6	0	0	3	2	23
423	1	0	1	22	47.2222	10	920	5857	2890	1976	1509	20068	2176	0	66	216	254	236	502	789	6746	7	38	202	866	410	87	3	387	6	0	4	0	28	0	6	0	19	37	0	0
424	1	0	1	27	63.8889	0	327	1725	1121	788	209	2528	65	0	4	69	29	42	59	218	4860	45	3	29	51	27	60	17	24	4	6	6	26	3	4	2	5	0	0	4	0
425	1	0	1	31	58.3333	0	154	1225	418	251	258	2458	136	0	31	78	5	100	69	119	2737	27	36	28	110	8	0	3	58	27	7	4	3	5	74	1	0	0	22	5	0
426	1	1	0	25.0109	47.2222	26	482	10145	4518	1255	376	4412	392	4	0	441	10	260	280	539	6937	66	27	30	222	95	101	64	162	10	2	4	8	132	0	9	22	2	39	23	0
427	1	1	0	27.2664	38.8889	24	215	9725	4207	381	222	5065	1035	94	75	462	119	553	315	458	3724	1	89	156	296	182	136	0	465	6	0	6	3	78	3	6	5	0	12	3	0
428	1	1	0	35.3073	52.7778	2	163	6440	2686	691	431	5869	617	33	40	22	56	353	134	277	3922	18	23	131	151	137	131	31	238	8	1	11	3	0	3	0	0	26	6	2	0
429	0	0	0	28.2549	27.7778	85	511	32121	16916	3817	2209	10399	2153	1628	285	786	893	495	467	846	3746	62	291	617	1166	355	517	150	1135	10	3	5	55	3	42	2	0	2	39	134	0
430	0	0	0	25.0386	22.2222	67	561	39622	21197	3950	2113	10886	2647	1042	112	1334	533	2012	1265	883	4314	80	257	688	1399	461	869	168	894	28	0	18	280	0	87	0	4	67	32	147	0
431	0	0	0	22.2633	25	41	504	44989	18942	2405	1660	13252	3945	3060	317	1888	1257	788	660	1297	5217	99	366	586	1582	337	655	183	1954	24	127	39	172	75	36	14	3	0	2	221	0
432	0	0	0	33.187	25	35	617	70496	30322	3586	2130	17067	5475	3631	423	1965	1279	2519	1460	1472	6717	72	472	733	1900	575	1445	27	1994	126	10	1	182	3	60	1	0	5	59	333	24
433	0	0	0	25.8345	19.4444	65	1173	62251	27052	5027	2944	19783	5288	3182	704	2636	1182	1673	1125	1519	6251	111	442	1152	2028	644	1051	217	1732	88	3	9	238	31	113	1	3	2	81	329	0
434	0	0	0	31.6082	25	37	703	56019	27098	2604	1035	23454	3293	800	479	1962	594	1613	810	1187	9030	310	247	626	1177	259	993	91	1008	1	0	0	84	34	54	8	5	0	78	106	0
435	0	0	0	27.231	27.7778	5	819	55963	26161	2941	1500	20414	4696	3238	555	3106	1585	2273	940	1680	6826	162	464	1174	1690	626	1318	249	2308	77	4	2	465	5	1	0	8	0	41	245	0
436	0	0	0	31.0512	27.7778	0	559	53721	23240	3000	2036	13405	3990	2366	582	1499	1540	1076	893	1261	5065	99	430	786	1247	513	865	167	1245	10	0	1	243	9	72	1	9	30	0	273	0
437	0	0	0	35.0367	33.3333	0	1447	120489	54291	11501	6541	28404	9746	8336	1236	2746	3030	2493	1506	2459	9442	212	1143	2011	4576	705	45	355	2321	28	20	9	784	9	0	12	4	34	11	103	0
438	0	0	0	27.8896	27.7778	51	628	49963	23475	3659	1522	15602	2317	301	244	1104	311	1308	1032	737	6890	257	117	424	0	215	949	58	340	12	0	4	137	1	47	1	5	10	60	213	35
439	0	0	0	24.2502	27.7778	2	870	66909	29796	4884	2562	21763	6257	4851	711	2548	1575	2451	1337	1917	6327	124	928	1392	2778	508	1288	317	1759	0	122	0	371	38	0	28	6	5	22	313	0
440	0	0	0	32.8134	25	0	1090	65353	24600	10003	6244	21822	7976	5238	875	2568	1293	2042	1048	1874	8444	167	1213	1343	2702	504	1549	210	2443	24	59	7	241	60	0	21	6	15	0	262	0
477	0	0	0	24.2011	25	0	1867	273666	96378	17077	7900	77944	20401	8808	1828	8462	3871	6525	5266	7163	8784	96	1767	3978	7191	1554	3551	595	2443	26	4	7	0	486	180	2	110	12	0	27	68
479	0	0	0	22.534	27.7778	7	1196	241303	85809	18555	6945	50812	12578	6342	1528	5152	2319	5696	4395	4305	19622	303	521	3392	4243	1100	2219	190	2324	16	0	6	0	473	34	31	78	0	6	76	0
480	0	0	0	32.1929	33.3333	0	1522	150526	65249	9626	4375	55532	12525	4262	1274	4368	3524	3610	3171	4613	20254	611	834	530	6451	1157	2457	539	3750	11	8	0	3	353	49	44	0	25	0	11	0
481	0	0	0	28.5218	25	51	1059	70003	52775	9506	4313	56379	4557	1286	612	2582	622	2024	1569	2152	15640	229	115	731	2498	589	987	256	1405	0	25	1	5	327	130	17	5	0	0	80	0
482	0	0	0	26.4095	36.1111	0	770	122247	52129	6862	2917	48209	4515	577	328	2526	458	1649	1309	1779	5143	0	199	2772	1861	473	938	115	1760	1	0	1	0	69	24	0	0	0	0	23	0
483	0	0	0	30.4132	27.7778	51	1222	122358	41643	10833	4903	43435	8537	3824	1056	3682	2493	3183	2554	3132	14545	250	377	600	4652	976	1643	373	2497	3	0	1	2	339	0	29	38	44	1	115	0
484	0	0	0	31.5405	33.3333	16	1137	63649	33987	8143	3544	47582	1990	152	225	609	245	1860	1508	1280	14007	381	183	1829	1017	356	583	55	1029	6	0	9	0	113	39	6	0	23	3	0	0
485	0	0	0	24.2361	30.5556	0	1141	90804	39417	10767	6000	31821	7910	7748	1102	2502	3013	4525	3161	2660	8971	148	787	615	2720	777	1354	209	1504	7	0	5	0	171	32	6	54	0	0	17	0
486	0	0	0	29.6427	27.7778	10	819	38230	32117	4707	2151	33469	5715	2064	61	1894	250	3018	746	1393	3443	191	400	2217	2090	511	845	78	925	47	10	0	0	69	24	22	0	14	65	54	0
487	0	0	0	26.3679	30.5556	38	1112	150604	57181	12011	6359	37459	9878	7678	840	4324	2516	3603	2557	3470	7624	188	881	2118	6477	902	1900	331	2155	8	0	4	4	395	48	2	30	13	0	55	0
488	0	0	0	29.6764	25	50	881	87055	49092	6737	3346	39311	8976	6783	1154	3159	359	1701	1186	2785	19944	336	912	4114	3763	789	1211	219	1991	89	29	33	0	207	16	0	4	0	0	110	0
489	0	0	0	36.5738	25	54	2716	115148	73459	17519	8579	66707	23873	19383	2095	7181	6502	9475	6024	6596	5335	244	65	1875	7115	1200	4331	548	2818	8	5	3	0	155	41	57	24	16	0	181	27
490	0	0	0	29.8047	30.5556	0	1042	117698	52757	7742	3954	46257	8752	6544	975	3797	1566	3252	1890	16	12772	311	517	724	1983	831	1872	410	1829	7	33	3	1	60	47	0	7	123	0	54	0
491	0	0	0	18.6335	25	51	1198	56319	54569	5983	2386	45449	4399	808	547	2388	559	3259	2078	1660	5327	204	168	3072	1994	429	594	112	930	44	4	1	87	3	57	27	17	0	40	99	28
492	0	0	0	26.0462	33.3333	48	1853	124509	49256	22670	12866	52230	15103	10455	1499	5291	1756	7656	5165	3654	14308	414	1318	1996	5605	1190	3345	590	3280	7	0	6	0	0	37	0	0	47	5	96	0
493	0	0	0	27.0934	30.5556	33	1868	111861	19495	12506	7569	53973	10885	1871	1186	3419	1534	2134	3559	2573	8081	75	1021	791	359	970	533	0	369	34	1	4	0	176	38	25	52	11	37	68	0
494	0	0	0	29.7004	27.7778	0	1554	79512	19951	9587	5870	62749	7186	2516	847	2731	731	2240	2697	2481	19377	290	582	1375	3664	878	723	93	631	0	0	40	1	196	37	48	51	30	0	191	0
495	1	0	1	29	19.4444	0	1787	87634	20142	12287	5723	51347	12330	2257	1258	3463	494	2521	4002	3387	15044	199	625	1048	4224	1036	933	104	675	0	5	71	0	249	97	54	25	19	0	156	120
496	1	1	0	28	19.4444	66	1450	71511	15615	7798	4633	36143	8437	2327	933	3142	1214	1659	2018	2815	14312	188	573	321	3632	1240	634	81	456	3	8	7	74	2	104	81	5	0	40	95	58
