# Supplementary material for: Multiplexed measurement of candidate blood protein biomarkers of heart failure
Source: ESC Heart Fail. 2021 Mar 28;8(3):2248–58. doi: 10.1002/ehf2.13320 (PMC8120401; doi:10.1002/ehf2.13320)
Supplement: Supplementary file 3 — Table S3. Spearman correlation coefficients between all measured peptides. Correlation coefficient greater than 0.8 indicate a strong colinear relationship (orange highlight). ‘Pep 1’ = peptide 1, ‘Pep 2’ = peptide 2. [file EHF2-8-2248-s002.xlsx]

## Sheet: Sheet1
			72 kDa type IV collagenase	Zinc-alpha-2-glycoprotein	Apolipoprotein A-I		Apolipoprotein A-IV		Vitamin D-binding protein	Complement C3		Pigment epithelium-derived factor	Clusterin	Serum paraoxonase/arylesterase 1	Leucine-rich alpha-2-glycoprotein		Complement C1s subcomponent	Beta-2-glycoprotein 1		Serum amyloid P-component (SAP)	Gelsolin		Complement factor I		Tetranectin	Transthyretin	Interleukin-6	Collagen alpha-2(I) chain		Collagen alpha-1(III) chain	Matrix metalloproteinase-9	Metalloproteinase inhibitor 1	Galectin-3		Pentraxin-related protein PTX3		Macrophage migration inhibitory factor	Fibronectin
			Pep1	Pep1	Pep1	Pep2	Pep1	Pep2	Pep1	Pep1	Pep2	Pep1	Pep1	Pep1	Pep1	Pep2	Pep1	Pep1	Pep2	Pep1	Pep1	Pep2	Pep1	Pep2	Pep1	Pep1	Pep1	Pep1	Pep2	Pep1	Pep1	Pep2	Pep1	Pep2	Pep1	Pep2	Pep1	Pep1
72 kDa type IV collagenase	Pep1	Correlation Coefficient	1	0.667332	0.0496595	0.113713	0.318771	0.187557	0.399503	0.278759	0.257216	0.205939	0.20758	0.0917823	-0.0226497	0.267528	0.580599	0.128705	0.284095	0.151563	0.17427	0.279304	0.305816	0.0556745	0.347688	0.105764	0.14485	0.20366	0.301173	0.322269	0.112276	0.163788	0.229389	0.25984	0.0398614	0.263925	0.137987	0.207625
Zinc-alpha-2-glycoprotein	Pep1	Correlation Coefficient	0.667332	1	0.362694	0.414352	0.687818	0.583456	0.775097	0.600036	0.418307	0.516556	0.515752	0.31014	0.350041	0.650923	0.835717	0.142392	0.597201	0.434645	0.552708	0.657211	0.593443	0.273599	0.471834	0.402042	0.34721	0.312382	0.407471	0.291135	0.151743	0.227833	0.384089	0.367629	0.187462	0.339065	0.327644	0.230595
Apolipoprotein A-I	Pep1	Correlation Coefficient	0.0496595	0.362694	1	0.83781	0.6812	0.617039	0.516875	0.584767	0.575693	0.607552	0.745953	0.572805	0.725806	0.60526	0.542493	-0.066103	0.596371	0.599869	0.726613	0.618698	0.514038	0.628179	0.553456	0.705215	0.465152	0.24924	0.256694	0.115498	0.293621	0.126728	0.340031	0.309178	0.327075	0.137635	0.332976	0.125746
	Pep2	Correlation Coefficient	0.113713	0.414352	0.83781	1	0.673721	0.519056	0.549448	0.532377	0.565832	0.616481	0.764985	0.513035	0.723865	0.622225	0.537973	-0.145262	0.700552	0.526502	0.778733	0.570983	0.440087	0.725469	0.612968	0.818981	0.577287	0.287105	0.274103	0.119611	0.217098	0.263059	0.336305	0.324845	0.311817	0.248499	0.395559	0.208803
Apolipoprotein A-IV	Pep1	Correlation Coefficient	0.318771	0.687818	0.6812	0.673721	1	0.865582	0.705115	0.662497	0.537329	0.714025	0.717633	0.495538	0.605924	0.751682	0.735561	0.0902902	0.652901	0.566592	0.743259	0.708134	0.601936	0.534202	0.526075	0.585049	0.445099	0.260103	0.368645	0.241372	0.277924	0.18014	0.402495	0.392844	0.274772	0.285258	0.354197	0.205603
	Pep2	Correlation Coefficient	0.187557	0.583456	0.617039	0.519056	0.865582	1	0.639282	0.653759	0.472454	0.642427	0.560885	0.488023	0.577822	0.642061	0.593444	-0.00530588	0.523733	0.551297	0.631645	0.673827	0.605377	0.402058	0.433877	0.493193	0.321163	0.253735	0.360746	0.137694	0.265616	0.0420878	0.360198	0.234422	0.254575	0.22082	0.29246	0.146978
Vitamin D-binding protein	Pep1	Correlation Coefficient	0.399503	0.775097	0.516875	0.549448	0.705115	0.639282	1	0.68632	0.448347	0.561577	0.61712	0.406711	0.425507	0.68782	0.734014	0.13633	0.633761	0.516541	0.611325	0.713463	0.732113	0.446597	0.438195	0.454874	0.37515	0.28377	0.413367	0.217741	0.263847	0.201243	0.402452	0.367326	0.257846	0.222099	0.403603	0.211284
Complement C3	Pep1	Correlation Coefficient	0.278759	0.600036	0.584767	0.532377	0.662497	0.653759	0.68632	1	0.762941	0.793011	0.703906	0.690292	0.551109	0.669917	0.760276	-0.00898481	0.522849	0.791913	0.673253	0.834795	0.764617	0.561281	0.549281	0.589252	0.412858	0.229545	0.286968	0.271671	0.281628	0.0759922	0.316891	0.334185	0.215036	0.128092	0.455844	0.0238716
	Pep2	Correlation Coefficient	0.257216	0.418307	0.575693	0.565832	0.537329	0.472454	0.448347	0.762941	1	0.712018	0.673574	0.754994	0.51566	0.494427	0.643475	-0.0974141	0.488165	0.79877	0.640828	0.68322	0.608154	0.599392	0.687895	0.681093	0.46009	0.243152	0.227393	0.283548	0.245727	0.00528627	0.247903	0.349744	0.200746	0.0868157	0.496153	-0.0609459
Pigment epithelium-derived factor	Pep1	Correlation Coefficient	0.205939	0.516556	0.607552	0.616481	0.714025	0.642427	0.561577	0.793011	0.712018	1	0.759427	0.667299	0.636495	0.689076	0.665161	-0.0663452	0.561993	0.74586	0.738855	0.729724	0.614627	0.62875	0.55695	0.685446	0.467394	0.213346	0.249942	0.201233	0.222755	0.106545	0.247397	0.318647	0.192647	0.190789	0.404866	0.0612961
Clusterin	Pep1	Correlation Coefficient	0.20758	0.515752	0.745953	0.764985	0.717633	0.560885	0.61712	0.703906	0.673574	0.759427	1	0.616056	0.71088	0.749016	0.671598	-0.0207932	0.660758	0.690246	0.779516	0.683507	0.587754	0.751795	0.5902	0.746657	0.538837	0.226179	0.249731	0.219296	0.257453	0.201479	0.325019	0.341796	0.273285	0.223333	0.407338	0.113421
Serum paraoxonase/arylesterase 1	Pep1	Correlation Coefficient	0.0917823	0.31014	0.572805	0.513035	0.495538	0.488023	0.406711	0.690292	0.754994	0.667299	0.616056	1	0.476178	0.484781	0.526989	-0.0250723	0.373775	0.719129	0.584663	0.677994	0.563561	0.537684	0.508953	0.574739	0.351213	0.218967	0.158079	0.208059	0.220085	-0.0475265	0.234466	0.292324	0.150264	0.0310907	0.369453	-0.0279209
Leucine-rich alpha-2-glycoprotein	Pep1	Correlation Coefficient	-0.0226497	0.350041	0.725806	0.723865	0.605924	0.577822	0.425507	0.551109	0.51566	0.636495	0.71088	0.476178	1	0.714991	0.484412	-0.112662	0.561876	0.54163	0.69592	0.518154	0.415495	0.653085	0.475501	0.691356	0.497275	0.250072	0.18977	0.0373689	0.261297	0.108074	0.254405	0.160758	0.291611	0.164756	0.29646	0.0496413
	Pep2	Correlation Coefficient	0.267528	0.650923	0.60526	0.622225	0.751682	0.642061	0.68782	0.669917	0.494427	0.689076	0.749016	0.484781	0.714991	1	0.714365	0.10552	0.611745	0.540109	0.684014	0.689877	0.582198	0.585884	0.447776	0.532998	0.408344	0.231094	0.24853	0.176748	0.277235	0.153601	0.332002	0.33993	0.240255	0.225816	0.30298	0.164966
Complement C1s subcomponent	Pep1	Correlation Coefficient	0.580599	0.835717	0.542493	0.537973	0.735561	0.593444	0.734014	0.760276	0.643475	0.665161	0.671598	0.526989	0.484412	0.714365	1	0.12179	0.583722	0.628435	0.655288	0.776653	0.7129	0.475235	0.580732	0.523042	0.402556	0.318859	0.348079	0.354398	0.252442	0.172104	0.383854	0.431234	0.23466	0.255128	0.385632	0.143535
Beta-2-glycoprotein 1	Pep1	Correlation Coefficient	0.128705	0.142392	-0.066103	-0.145262	0.0902902	-0.00530588	0.13633	-0.00898481	-0.0974141	-0.0663452	-0.0207932	-0.0250723	-0.112662	0.10552	0.12179	1	-0.00566444	-0.0678217	-0.0758397	0.0795261	0.125038	-0.0310399	-0.0261659	-0.200932	-0.167607	-0.0808087	-0.0108483	0.0965167	0.0799941	-0.0996562	0.0591049	0.123189	-0.0467419	-0.127362	-0.163586	-0.0202825
	Pep2	Correlation Coefficient	0.284095	0.597201	0.596371	0.700552	0.652901	0.523733	0.633761	0.522849	0.488165	0.561993	0.660758	0.373775	0.561876	0.611745	0.583722	-0.00566444	1	0.479246	0.685123	0.527693	0.458524	0.555274	0.535034	0.641099	0.513474	0.297403	0.32045	0.221165	0.242416	0.268571	0.401664	0.316816	0.29709	0.282356	0.38717	0.190666
Serum amyloid P-component (SAP)	Pep1	Correlation Coefficient	0.151563	0.434645	0.599869	0.526502	0.566592	0.551297	0.516541	0.791913	0.79877	0.74586	0.690246	0.719129	0.54163	0.540109	0.628435	-0.0678217	0.479246	1	0.66675	0.713914	0.672136	0.584306	0.547231	0.625853	0.448496	0.261985	0.241173	0.243049	0.274849	0.0499936	0.266899	0.319362	0.23519	0.0902368	0.436402	-0.0404822
Gelsolin	Pep1	Correlation Coefficient	0.17427	0.552708	0.726613	0.778733	0.743259	0.631645	0.611325	0.673253	0.640828	0.738855	0.779516	0.584663	0.69592	0.684014	0.655288	-0.0758397	0.685123	0.66675	1	0.723488	0.553392	0.651106	0.564059	0.732055	0.54259	0.337378	0.306751	0.20418	0.24598	0.119888	0.360895	0.373945	0.30078	0.222717	0.378534	0.116654
	Pep2	Correlation Coefficient	0.279304	0.657211	0.618698	0.570983	0.708134	0.673827	0.713463	0.834795	0.68322	0.729724	0.683507	0.677994	0.518154	0.689877	0.776653	0.0795261	0.527693	0.713914	0.723488	1	0.762358	0.521199	0.529193	0.576151	0.333039	0.247986	0.299993	0.206623	0.235472	0.0453389	0.327667	0.366727	0.193026	0.116273	0.357063	0.0358185
Complement factor I	Pep1	Correlation Coefficient	0.305816	0.593443	0.514038	0.440087	0.601936	0.605377	0.732113	0.764617	0.608154	0.614627	0.587754	0.563561	0.415495	0.582198	0.7129	0.125038	0.458524	0.672136	0.553392	0.762358	1	0.480879	0.447435	0.412273	0.334822	0.193999	0.299492	0.245033	0.248274	0.062182	0.353153	0.347673	0.220842	0.0672077	0.378162	0.0349329
	Pep2	Correlation Coefficient	0.0556745	0.273599	0.628179	0.725469	0.534202	0.402058	0.446597	0.561281	0.599392	0.62875	0.751795	0.537684	0.653085	0.585884	0.475235	-0.0310399	0.555274	0.584306	0.651106	0.521199	0.480879	1	0.501086	0.69972	0.499279	0.217448	0.154006	0.153624	0.190402	0.122596	0.192776	0.273231	0.210634	0.110986	0.375256	0.0804872
Tetranectin	Pep1	Correlation Coefficient	0.347688	0.471834	0.553456	0.612968	0.526075	0.433877	0.438195	0.549281	0.687895	0.55695	0.5902	0.508953	0.475501	0.447776	0.580732	-0.0261659	0.535034	0.547231	0.564059	0.529193	0.447435	0.501086	1	0.69717	0.439226	0.242614	0.264174	0.218389	0.19713	0.150018	0.301629	0.341128	0.214241	0.193083	0.38621	0.0660583
Transthyretin	Pep1	Correlation Coefficient	0.105764	0.402042	0.705215	0.818981	0.585049	0.493193	0.454874	0.589252	0.681093	0.685446	0.746657	0.574739	0.691356	0.532998	0.523042	-0.200932	0.641099	0.625853	0.732055	0.576151	0.412273	0.69972	0.69717	1	0.586482	0.25974	0.213468	0.134847	0.187996	0.198494	0.250073	0.274621	0.282755	0.233163	0.439766	0.113297
Interleukin-6	Pep1	Correlation Coefficient	0.14485	0.34721	0.465152	0.577287	0.445099	0.321163	0.37515	0.412858	0.46009	0.467394	0.538837	0.351213	0.497275	0.408344	0.402556	-0.167607	0.513474	0.448496	0.54259	0.333039	0.334822	0.499279	0.439226	0.586482	1	0.276331	0.252484	0.218931	0.181771	0.25057	0.321011	0.272157	0.307929	0.251984	0.474805	0.0467137
Collagen alpha-2(I) chain	Pep1	Correlation Coefficient	0.20366	0.312382	0.24924	0.287105	0.260103	0.253735	0.28377	0.229545	0.243152	0.213346	0.226179	0.218967	0.250072	0.231094	0.318859	-0.0808087	0.297403	0.261985	0.337378	0.247986	0.193999	0.217448	0.242614	0.25974	0.276331	1	0.19895	0.291664	0.116113	0.0781195	0.318521	0.182431	0.156248	0.148277	0.120292	0.169182
	Pep2	Correlation Coefficient	0.301173	0.407471	0.256694	0.274103	0.368645	0.360746	0.413367	0.286968	0.227393	0.249942	0.249731	0.158079	0.18977	0.24853	0.348079	-0.0108483	0.32045	0.241173	0.306751	0.299993	0.299492	0.154006	0.264174	0.213468	0.252484	0.19895	1	0.127566	0.163101	0.158595	0.302332	0.284699	0.276203	0.20864	0.297352	0.109357
Collagen alpha-1(III) chain	Pep1	Correlation Coefficient	0.322269	0.291135	0.115498	0.119611	0.241372	0.137694	0.217741	0.271671	0.283548	0.201233	0.219296	0.208059	0.0373689	0.176748	0.354398	0.0965167	0.221165	0.243049	0.20418	0.206623	0.245033	0.153624	0.218389	0.134847	0.218931	0.291664	0.127566	1	0.031625	0.115824	0.213938	0.158722	0.0375639	0.126104	0.142512	0.0232387
Matrix metalloproteinase-9	Pep1	Correlation Coefficient	0.112276	0.151743	0.293621	0.217098	0.277924	0.265616	0.263847	0.281628	0.245727	0.222755	0.257453	0.220085	0.261297	0.277235	0.252442	0.0799941	0.242416	0.274849	0.24598	0.235472	0.248274	0.190402	0.19713	0.187996	0.181771	0.116113	0.163101	0.031625	1	-0.0766084	0.215713	0.111389	0.197475	-0.0113005	0.145068	0.0811093
Metalloproteinase inhibitor 1	Pep2	Correlation Coefficient	0.163788	0.227833	0.126728	0.263059	0.18014	0.0420878	0.201243	0.0759922	0.00528627	0.106545	0.201479	-0.0475265	0.108074	0.153601	0.172104	-0.0996562	0.268571	0.0499936	0.119888	0.0453389	0.062182	0.122596	0.150018	0.198494	0.25057	0.0781195	0.158595	0.115824	-0.0766084	1	0.086144	0.146342	0.0939277	0.224077	0.267161	0.110523
Galectin-3	Pep1	Correlation Coefficient	0.229389	0.384089	0.340031	0.336305	0.402495	0.360198	0.402452	0.316891	0.247903	0.247397	0.325019	0.234466	0.254405	0.332002	0.383854	0.0591049	0.401664	0.266899	0.360895	0.327667	0.353153	0.192776	0.301629	0.250073	0.321011	0.318521	0.302332	0.213938	0.215713	0.086144	1	0.315937	0.321359	0.189786	0.167913	0.247969
	Pep2	Correlation Coefficient	0.25984	0.367629	0.309178	0.324845	0.392844	0.234422	0.367326	0.334185	0.349744	0.318647	0.341796	0.292324	0.160758	0.33993	0.431234	0.123189	0.316816	0.319362	0.373945	0.366727	0.347673	0.273231	0.341128	0.274621	0.272157	0.182431	0.284699	0.158722	0.111389	0.146342	0.315937	1	0.118882	0.0359842	0.2494	0.0836379
Pentraxin-related protein PTX3	Pep1	Correlation Coefficient	0.0398614	0.187462	0.327075	0.311817	0.274772	0.254575	0.257846	0.215036	0.200746	0.192647	0.273285	0.150264	0.291611	0.240255	0.23466	-0.0467419	0.29709	0.23519	0.30078	0.193026	0.220842	0.210634	0.214241	0.282755	0.307929	0.156248	0.276203	0.0375639	0.197475	0.0939277	0.321359	0.118882	1	0.185891	0.183344	0.099128
	Pep2	Correlation Coefficient	0.263925	0.339065	0.137635	0.248499	0.285258	0.22082	0.222099	0.128092	0.0868157	0.190789	0.223333	0.0310907	0.164756	0.225816	0.255128	-0.127362	0.282356	0.0902368	0.222717	0.116273	0.0672077	0.110986	0.193083	0.233163	0.251984	0.148277	0.20864	0.126104	-0.0113005	0.224077	0.189786	0.0359842	0.185891	1	0.193335	0.194942
Macrophage migration inhibitory factor	Pep1	Correlation Coefficient	0.137987	0.327644	0.332976	0.395559	0.354197	0.29246	0.403603	0.455844	0.496153	0.404866	0.407338	0.369453	0.29646	0.30298	0.385632	-0.163586	0.38717	0.436402	0.378534	0.357063	0.378162	0.375256	0.38621	0.439766	0.474805	0.120292	0.297352	0.142512	0.145068	0.267161	0.167913	0.2494	0.183344	0.193335	1	-0.0526485
Fibronectin	Pep1	Correlation Coefficient	0.207625	0.230595	0.125746	0.208803	0.205603	0.146978	0.211284	0.0238716	-0.0609459	0.0612961	0.113421	-0.0279209	0.0496413	0.164966	0.143535	-0.0202825	0.190666	-0.0404822	0.116654	0.0358185	0.0349329	0.0804872	0.0660583	0.113297	0.0467137	0.169182	0.109357	0.0232387	0.0811093	0.110523	0.247969	0.0836379	0.099128	0.194942	-0.0526485	1
